# Supplementary material for: ﻿Two new species of Helochares, with additional faunistic records from China (Coleoptera, Hydrophilidae, Acidocerinae)
Source: Zookeys. 2021 Dec 16;1078:57–83. doi: 10.3897/zookeys.1078.73458 (PMC8702532; doi:10.3897/zookeys.1078.73458)
Supplement: XML Treatment for Helochares distinctus [file zookeys.1078.73458-treatment2.xml]

<!DOCTYPE tp:taxon-treatment
  PUBLIC "-//TaxonX//DTD Taxonomic Treatment Publishing DTD v0 20100105//EN" "tax-treatment-NSO.dtd">
<tp:taxon-treatment xmlns:tp="http://www.plazi.org/taxpub"><tp:treatment-meta><kwd-group><label>Taxon classification</label><kwd>
              <named-content content-type="kingdom">Animalia</named-content>
            </kwd><kwd>
              <named-content content-type="order">Coleoptera</named-content>
            </kwd><kwd>
              <named-content content-type="family">Hydrophilidae</named-content>
            </kwd></kwd-group><mixed-citation publication-type="journal"><person-group><name><surname>Yang</surname><given-names>Zhenming</given-names></name><name><surname>Jia</surname><given-names>Fenglong</given-names></name><name><surname>Tang</surname><given-names>Yudan</given-names></name><name><surname>Jiang</surname><given-names>Lu</given-names></name></person-group><article-title>﻿Two new species of <italic><tp:taxon-name><tp:taxon-name-part taxon-name-part-type="genus" reg="Helochares">Helochares</tp:taxon-name-part></tp:taxon-name></italic>, with additional faunistic records from China (<tp:taxon-name><tp:taxon-name-part taxon-name-part-type="order">Coleoptera</tp:taxon-name-part></tp:taxon-name>, <tp:taxon-name><tp:taxon-name-part taxon-name-part-type="family">Hydrophilidae</tp:taxon-name-part></tp:taxon-name>, <tp:taxon-name><tp:taxon-name-part taxon-name-part-type="subfamily">Acidocerinae</tp:taxon-name-part></tp:taxon-name>)</article-title><source>Zookeys</source><day>16</day><month>12</month><year>2021</year><volume>1078</volume><fpage>57</fpage><lpage>83</lpage><pub-id pub-id-type="doi">10.3897/zookeys.1078.73458</pub-id></mixed-citation></tp:treatment-meta><tp:nomenclature><label>﻿</label><tp:taxon-name>
            <object-id xmlns:xlink="http://www.w3.org/1999/xlink" content-type="arpha" xlink:type="simple">104C49D0-11C6-5BFD-96F8-0A501DC344CB</object-id>
            <tp:taxon-name-part taxon-name-part-type="genus" reg="Helochares">Helochares</tp:taxon-name-part>
            <tp:taxon-name-part taxon-name-part-type="species" reg="distinctus">distinctus</tp:taxon-name-part>
            <object-id xmlns:xlink="http://www.w3.org/1999/xlink" content-type="zoobank" xlink:type="simple">http://zoobank.org/385B9F5A-3203-4B21-902C-9FBC74DC07F6</object-id>
          </tp:taxon-name><tp:taxon-authority>Jia &amp; Tang</tp:taxon-authority><tp:taxon-status xmlns:xlink="http://www.w3.org/1999/xlink" xlink:type="simple">sp. nov.</tp:taxon-status><xref ref-type="fig" rid="F1">Figs 3–4</xref><xref ref-type="fig" rid="F2">, 5</xref><xref ref-type="fig" rid="F2">, 7</xref><xref ref-type="fig" rid="F3">, 10–20</xref><xref ref-type="fig" rid="F4">, 21–23</xref><xref ref-type="fig" rid="F4">, 27–28</xref></tp:nomenclature><tp:treatment-sec sec-type="material" id="SECID0EJKAE"><title>Material examined.</title><p><bold><italic>Holotype</italic></bold>: male, Jiangxi, Jing’an County, Zaodu town, Nanshan, <named-content xmlns:xlink="http://www.w3.org/1999/xlink" content-type="dwc:verbatimCoordinates" xlink:type="simple"><named-content content-type="geo-json" specific-use="{&#34;type&#34;:&#34;Point&#34;,&#34;coordinates&#34;:[115.266667,29.016667]}" id="NCID0EXKAE" xlink:type="simple">29°01'N, 115°16'E</named-content></named-content>, 315m, 2.viii.2015, Renchao Lin and Yudan Tang leg. <bold><italic>Paratype</italic></bold>: 1 male, Hunan, Guidong County, Bamianshan Nature Reserve, <named-content xmlns:xlink="http://www.w3.org/1999/xlink" content-type="dwc:verbatimCoordinates" xlink:type="simple"><named-content content-type="geo-json" specific-use="{&#34;type&#34;:&#34;Point&#34;,&#34;coordinates&#34;:[113.710278,25.972500]}" id="NCID0ECLAE" xlink:type="simple">25°58'21"N, 113°42'37"E</named-content></named-content>, 973 m, 2015.vi.15, Renchao Lin and Yudan Tang leg.</p></tp:treatment-sec><tp:treatment-sec sec-type="Differential diagnosis" id="SECID0EHLAE"><title>Differential diagnosis.</title><p>This species is very similar to <italic><tp:taxon-name><tp:taxon-name-part taxon-name-part-type="genus" reg="Helochares">H.</tp:taxon-name-part><tp:taxon-name-part taxon-name-part-type="species" reg="lentus">lentus</tp:taxon-name-part></tp:taxon-name></italic> Sharp, 1890, <italic><tp:taxon-name><tp:taxon-name-part taxon-name-part-type="genus" reg="Helochares">H.</tp:taxon-name-part><tp:taxon-name-part taxon-name-part-type="species" reg="densus">densus</tp:taxon-name-part></tp:taxon-name></italic> Sharp, 1890, <italic><tp:taxon-name><tp:taxon-name-part taxon-name-part-type="genus" reg="Helochares">H.</tp:taxon-name-part><tp:taxon-name-part taxon-name-part-type="species" reg="sauteri">sauteri</tp:taxon-name-part></tp:taxon-name></italic> d’Orchymont, 1943 and <italic><tp:taxon-name><tp:taxon-name-part taxon-name-part-type="genus" reg="Helochares">H.</tp:taxon-name-part><tp:taxon-name-part taxon-name-part-type="species" reg="hainanensis">hainanensis</tp:taxon-name-part></tp:taxon-name></italic> Dong &amp; Bian, 2021 in size, form and other morphological characters, but it is very easy to distinguish from all known species by aedeagal features. Aedeagus (Figs <xref ref-type="fig" rid="F4">27–28</xref>) with median lobe slightly shorter than parameres, nearly rhombic, apex with a globular structure with a cluster of apical spines and with a long baseball-bat-shaped branch medially, membranous inner sac with some strong spinous protrusions. <italic><tp:taxon-name><tp:taxon-name-part taxon-name-part-type="genus" reg="Helochares">Helochares</tp:taxon-name-part><tp:taxon-name-part taxon-name-part-type="species" reg="distinctus">distinctus</tp:taxon-name-part></tp:taxon-name></italic> Jia &amp; Tang, sp. nov. can easily be distinguished from <italic><tp:taxon-name><tp:taxon-name-part taxon-name-part-type="genus" reg="Helochares">H.</tp:taxon-name-part><tp:taxon-name-part taxon-name-part-type="species" reg="guoi">guoi</tp:taxon-name-part></tp:taxon-name></italic> Jia &amp; Yang, sp. nov. by its larger size, median lobe of the aedeagus with a globular structure with a cluster of spines apically and with a long baseball-bat-shaped branch medially; membranous inner sac with some less strongly spinous protrusions.</p></tp:treatment-sec><tp:treatment-sec sec-type="description" id="SECID0ETNAE"><title>Description.</title><p><bold><italic>Form and colour</italic></bold> (Figs <xref ref-type="fig" rid="F1">3</xref>–<xref ref-type="fig" rid="F2">5</xref>, <xref ref-type="fig" rid="F2">7</xref>). Body length 5 mm, body width 2.6 mm, oval, moderately convex. Dorsum of head, pronotum, elytra and clypeus yellow-brown, labrum dark brown. Antennae yellow-brown with club black. Maxillary palps uniformly yellow-brown. Labial palps yellow, not darkened apically. Venter, including legs, blackish brown, tarsomeres yellow-brown.</p><p><bold><italic>Head</italic>.</bold> Antennae with scape ca as long as antennomeres 2 and 3 combined (Figs <xref ref-type="fig" rid="F3">10–11</xref>). Maxillary palps ca 1.25 × as long as of width of head anterior to eyes; apical segment asymmetrical, slightly shorter than the penultimate in length (Fig. <xref ref-type="fig" rid="F3">12</xref>). Clypeo-labral margin straight medially. Labrum, frons and clypeus with systematic punctures (with setae) same size as ground punctures; frons and clypeus with ground punctation dense and coarse, distance between punctures 0.5–1.2× width of one puncture. Mentum subquadrate, with anterior margin strongly emarginate, slightly depressed medially, surface with some oblique wrinkles (Fig. <xref ref-type="fig" rid="F3">13</xref>).</p><p><bold><italic>Thorax</italic>.</bold> Ground punctation on pronotum and elytron similar to that on head, distance between punctures 0.5–1.2× width of one puncture; anterior margin without very fine bead. Elytron with short scutellary series of punctures and 10 striae, punctures in striae distinctly coarser than ground punctures; systematic punctures as coarse as punctures in striae. Prosternum moderately elevated medially, not tectiform or carinate medially (Fig. <xref ref-type="fig" rid="F3">15</xref>), with a transverse groove anteriorly. Mesoventrite with a small posteromedial tubercle, not carinate medially (Fig. <xref ref-type="fig" rid="F3">16</xref>). Metaventrite without glabrous area posteromedially. Femora densely pubescent except at apex (Fig. <xref ref-type="fig" rid="F3">17</xref>). Meso-, and metasomeres 1 to 4 with dense long setae ventrally, posterior tarsomeres with a fringe of long swimming-hairs dorsally. Protarsal claws in male somewhat stronger and a little angularly curved, bearing a blunt basal tooth; mesotarsal claws as protarsals, but only moderately curved with a blunt tooth; metatarsal claws only moderately curved, with a blunt basal tooth (Figs <xref ref-type="fig" rid="F3">18</xref>–<xref ref-type="fig" rid="F4">23</xref>).</p><fig id="F3" position="float" orientation="portrait"><object-id xmlns:xlink="http://www.w3.org/1999/xlink" content-type="doi" xlink:type="simple">10.3897/zookeys.1078.73458.figures8-20</object-id><object-id xmlns:xlink="http://www.w3.org/1999/xlink" content-type="arpha" xlink:type="simple">2BD54EC6-362F-5D8A-AFEB-23086AA35D75</object-id><label>Figures 8–20.</label><caption><p><bold>8–9</bold><italic><tp:taxon-name><tp:taxon-name-part taxon-name-part-type="genus" reg="Helochares">Helochares</tp:taxon-name-part><tp:taxon-name-part taxon-name-part-type="species" reg="guoi">guoi</tp:taxon-name-part></tp:taxon-name></italic> Yang &amp; Jia, sp. nov. <bold>8</bold> antennae <bold>9</bold> maxillary palp <bold>10–20</bold><italic><tp:taxon-name><tp:taxon-name-part taxon-name-part-type="genus" reg="Helochares">Helochares</tp:taxon-name-part><tp:taxon-name-part taxon-name-part-type="species" reg="distinctus">distinctus</tp:taxon-name-part></tp:taxon-name></italic> Jia &amp; Tang, sp. nov. <bold>10</bold> the antennae of fig3 <bold>11</bold> the antennae of fig4 <bold>12</bold> maxillary palp <bold>13</bold> mentum <bold>14</bold> apex of fifth abdominal ventrite <bold>15</bold> prosternum <bold>16</bold> mesoventrite <bold>17</bold> metaventrite <bold>18</bold> protarsomeres <bold>19</bold> mesotarsomeres <bold>20</bold> metatarsomeres.</p></caption><graphic xmlns:xlink="http://www.w3.org/1999/xlink" xlink:href="zookeys-1078-057-g003.jpg" position="float" orientation="portrait" xlink:type="simple" id="oo_624118.jpg"><uri content-type="original_file" xlink:type="simple">https://binary.pensoft.net/fig/624118</uri></graphic></fig><fig id="F4" position="float" orientation="portrait"><object-id xmlns:xlink="http://www.w3.org/1999/xlink" content-type="doi" xlink:type="simple">10.3897/zookeys.1078.73458.figures21-28</object-id><object-id xmlns:xlink="http://www.w3.org/1999/xlink" content-type="arpha" xlink:type="simple">F466C1DD-8328-55E6-8B66-2C8253944148</object-id><label>Figures 21–28.</label><caption><p><bold>21–23, 27–28</bold><italic><tp:taxon-name><tp:taxon-name-part taxon-name-part-type="genus" reg="Helochares">Helochares</tp:taxon-name-part><tp:taxon-name-part taxon-name-part-type="species" reg="distinctus">distinctus</tp:taxon-name-part></tp:taxon-name></italic> Jia &amp; Tang, sp. nov. <bold>24–26</bold><italic><tp:taxon-name><tp:taxon-name-part taxon-name-part-type="genus" reg="Helochares">Helochares</tp:taxon-name-part><tp:taxon-name-part taxon-name-part-type="species" reg="guoi">guoi</tp:taxon-name-part></tp:taxon-name></italic> Yang &amp; Jia, sp. nov. <bold>21</bold> protarsomeres <bold>22</bold> mesotarsomeres <bold>23</bold> metatarsomeres <bold>24–28</bold> aedeagus <bold>24</bold> ventral view <bold>25</bold> lateral view <bold>26</bold> dorsal view <bold>27</bold> dorsal view <bold>28</bold> lateral view.</p></caption><graphic xmlns:xlink="http://www.w3.org/1999/xlink" xlink:href="zookeys-1078-057-g004.jpg" position="float" orientation="portrait" xlink:type="simple" id="oo_624119.jpg"><uri content-type="original_file" xlink:type="simple">https://binary.pensoft.net/fig/624119</uri></graphic></fig><p><bold><italic>Abdomen</italic>.</bold> Ventrites uniformly and densely pubescent. Fifth (apical) abdominal ventrite with apical emargination fringed with stiff yellowish setae (Fig. <xref ref-type="fig" rid="F3">14</xref>).</p><p><bold><italic>Aedeagus</italic></bold> (Figs <xref ref-type="fig" rid="F4">27–28</xref>). Phallobase ca 0.24 mm; paramere ca 1.0 mm, widest at the apical quarter, apical quarter slightly narrowed towards to the apex, apex rounded; median lobe slightly shorter than the parameres, ca 0.91 mm, nearly rhombic, apex with a globular structure with a cluster of apical spines and with a long baseball-bat-shaped branch medially; membranous inner sac with some strong spinous protrusions; basal apophyses about one third as long as the median lobe, ca 0.35 mm.</p></tp:treatment-sec><tp:treatment-sec sec-type="remarks" id="SECID0EIUAE"><title>Remark.</title><p>The antennal pedicel of the male paratype also bears a long fungus as in <italic><tp:taxon-name><tp:taxon-name-part taxon-name-part-type="genus" reg="Helochares">H.</tp:taxon-name-part><tp:taxon-name-part taxon-name-part-type="species" reg="guoi">guoi</tp:taxon-name-part></tp:taxon-name></italic> Yang &amp; Jia sp. nov. (Fig. <xref ref-type="fig" rid="F3">10</xref>). However, the male holotype of this species lacks such a structure, although only the scape and pedicel remained on the right antenna (Fig. <xref ref-type="fig" rid="F3">11</xref>) and the left antenna was lost.</p></tp:treatment-sec><tp:treatment-sec sec-type="etymology" id="SECID0EBVAE"><title>Etymology.</title><p>Latin “<tp:taxon-name><tp:taxon-name-part taxon-name-part-type="genus" reg="Helochares"/><tp:taxon-name-part taxon-name-part-type="species" reg="distinctus">distinctus</tp:taxon-name-part></tp:taxon-name>”, referring to the antennae and aedeagus with clearly different characters from other known species.</p></tp:treatment-sec><tp:treatment-sec sec-type="distribution" id="SECID0EQVAE"><title>Distribution.</title><p>China (Jiangxi, Hunan).</p></tp:treatment-sec><tp:treatment-sec sec-type="habitat" id="SECID0EVVAE"><title>Habitat.</title><p>Living on edge of stagnant water pool.</p></tp:treatment-sec><tp:treatment-sec sec-type="Additional faunistic data" id="SECID0E1VAE"><title>Additional faunistic data.</title><p>Fig. <xref ref-type="fig" rid="F12">65</xref></p></tp:treatment-sec><tp:treatment-sec><!--Section generated to contain objects referenced in tp:taxon-treatment.--><fig id="F1" position="float" orientation="portrait"><object-id xmlns:xlink="http://www.w3.org/1999/xlink" content-type="doi" xlink:type="simple">10.3897/zookeys.1078.73458.figures1-4</object-id><object-id xmlns:xlink="http://www.w3.org/1999/xlink" content-type="arpha" xlink:type="simple">912DE5A9-48B9-56D8-908C-7652EA1B92F2</object-id><label>Figures 1–4.</label><caption><p>Habitus <bold>1–2</bold><italic><tp:taxon-name><tp:taxon-name-part taxon-name-part-type="genus" reg="Helochares">Helochares</tp:taxon-name-part><tp:taxon-name-part taxon-name-part-type="species" reg="guoi">guoi</tp:taxon-name-part></tp:taxon-name></italic> Yang &amp; Jia, sp. nov. <bold>1</bold> dorsal view <bold>2</bold> ventral view <bold>3–4</bold><italic><tp:taxon-name><tp:taxon-name-part taxon-name-part-type="genus" reg="Helochares">Helochares</tp:taxon-name-part><tp:taxon-name-part taxon-name-part-type="species" reg="distinctus">distinctus</tp:taxon-name-part></tp:taxon-name></italic> Jia &amp; Tang, sp. nov. <bold>3</bold> paratype, dorsal view <bold>4</bold> holotype, dorsal view.</p></caption><graphic xmlns:xlink="http://www.w3.org/1999/xlink" xlink:href="zookeys-1078-057-g001.jpg" position="float" orientation="portrait" xlink:type="simple" id="oo_624116.jpg"><uri content-type="original_file" xlink:type="simple">https://binary.pensoft.net/fig/624116</uri></graphic></fig><fig id="F2" position="float" orientation="portrait"><object-id xmlns:xlink="http://www.w3.org/1999/xlink" content-type="doi" xlink:type="simple">10.3897/zookeys.1078.73458.figures5-7</object-id><object-id xmlns:xlink="http://www.w3.org/1999/xlink" content-type="arpha" xlink:type="simple">4B21742F-AF76-5C90-856C-A5A00EDD499B</object-id><label>Figures 5–7.</label><caption><p>Habitus <bold>5</bold><italic><tp:taxon-name><tp:taxon-name-part taxon-name-part-type="genus" reg="Helochares">Helochares</tp:taxon-name-part><tp:taxon-name-part taxon-name-part-type="species" reg="distinctus">distinctus</tp:taxon-name-part></tp:taxon-name></italic> Jia &amp; Tang, sp. nov.: ventral view <bold>6–7</bold> head, dorsal view <bold>6</bold><italic><tp:taxon-name><tp:taxon-name-part taxon-name-part-type="genus" reg="Helochares">Helochares</tp:taxon-name-part><tp:taxon-name-part taxon-name-part-type="species" reg="guoi">guoi</tp:taxon-name-part></tp:taxon-name></italic> Yang &amp; Jia, sp. nov. <bold>7</bold><italic><tp:taxon-name><tp:taxon-name-part taxon-name-part-type="genus" reg="Helochares">Helochares</tp:taxon-name-part><tp:taxon-name-part taxon-name-part-type="species" reg="distinctus">distinctus</tp:taxon-name-part></tp:taxon-name></italic> Jia &amp; Tang, sp. nov..</p></caption><graphic xmlns:xlink="http://www.w3.org/1999/xlink" xlink:href="zookeys-1078-057-g002.jpg" position="float" orientation="portrait" xlink:type="simple" id="oo_624117.jpg"><uri content-type="original_file" xlink:type="simple">https://binary.pensoft.net/fig/624117</uri></graphic></fig><fig id="F12" position="float" orientation="portrait"><object-id xmlns:xlink="http://www.w3.org/1999/xlink" content-type="doi" xlink:type="simple">10.3897/zookeys.1078.73458.figure65</object-id><object-id xmlns:xlink="http://www.w3.org/1999/xlink" content-type="arpha" xlink:type="simple">41FCED72-2675-5203-8CAF-1A7E5D1DE00D</object-id><label>Figure 65.</label><caption><p>Distribution map of <italic><tp:taxon-name><tp:taxon-name-part taxon-name-part-type="genus" reg="Helochares">Helochares</tp:taxon-name-part></tp:taxon-name></italic> species in China.</p></caption><graphic xmlns:xlink="http://www.w3.org/1999/xlink" xlink:href="zookeys-1078-057-g012.jpg" position="float" orientation="portrait" xlink:type="simple" id="oo_624127.jpg"><uri content-type="original_file" xlink:type="simple">https://binary.pensoft.net/fig/624127</uri></graphic></fig></tp:treatment-sec></tp:taxon-treatment>
