# Supplementary material for: ﻿Two new species of Helochares, with additional faunistic records from China (Coleoptera, Hydrophilidae, Acidocerinae)
Source: Zookeys. 2021 Dec 16;1078:57–83. doi: 10.3897/zookeys.1078.73458 (PMC8702532; doi:10.3897/zookeys.1078.73458)
Supplement: XML Treatment for Helochares negatus [file zookeys.1078.73458-treatment5.xml]

<!DOCTYPE tp:taxon-treatment
  PUBLIC "-//TaxonX//DTD Taxonomic Treatment Publishing DTD v0 20100105//EN" "tax-treatment-NSO.dtd">
<tp:taxon-treatment xmlns:tp="http://www.plazi.org/taxpub"><tp:treatment-meta><kwd-group><label>Taxon classification</label><kwd>
              <named-content content-type="kingdom">Animalia</named-content>
            </kwd><kwd>
              <named-content content-type="order">Coleoptera</named-content>
            </kwd><kwd>
              <named-content content-type="family">Hydrophilidae</named-content>
            </kwd></kwd-group><mixed-citation publication-type="journal"><person-group><name><surname>Yang</surname><given-names>Zhenming</given-names></name><name><surname>Jia</surname><given-names>Fenglong</given-names></name><name><surname>Tang</surname><given-names>Yudan</given-names></name><name><surname>Jiang</surname><given-names>Lu</given-names></name></person-group><article-title>﻿Two new species of <italic><tp:taxon-name><tp:taxon-name-part taxon-name-part-type="genus" reg="Helochares">Helochares</tp:taxon-name-part></tp:taxon-name></italic>, with additional faunistic records from China (<tp:taxon-name><tp:taxon-name-part taxon-name-part-type="order">Coleoptera</tp:taxon-name-part></tp:taxon-name>, <tp:taxon-name><tp:taxon-name-part taxon-name-part-type="family">Hydrophilidae</tp:taxon-name-part></tp:taxon-name>, <tp:taxon-name><tp:taxon-name-part taxon-name-part-type="subfamily">Acidocerinae</tp:taxon-name-part></tp:taxon-name>)</article-title><source>Zookeys</source><day>16</day><month>12</month><year>2021</year><volume>1078</volume><fpage>57</fpage><lpage>83</lpage><pub-id pub-id-type="doi">10.3897/zookeys.1078.73458</pub-id></mixed-citation></tp:treatment-meta><tp:nomenclature><label>﻿</label><tp:taxon-name>
            <object-id xmlns:xlink="http://www.w3.org/1999/xlink" content-type="arpha" xlink:type="simple">8FF0EC9E-DF59-5088-8ED1-E6CE39259AC8</object-id>
            <tp:taxon-name-part taxon-name-part-type="genus" reg="Helochares">Helochares</tp:taxon-name-part>
            <tp:taxon-name-part taxon-name-part-type="species" reg="negatus">negatus</tp:taxon-name-part>
          </tp:taxon-name><tp:taxon-authority>Hebauer, 1995</tp:taxon-authority><xref ref-type="fig" rid="F5">Figs 31</xref><xref ref-type="fig" rid="F7">, 39</xref><xref ref-type="fig" rid="F9">, 49</xref><xref ref-type="fig" rid="F9">, 50</xref><tp:nomenclature-citation-list><tp:nomenclature-citation><tp:taxon-name>
                <tp:taxon-name-part taxon-name-part-type="genus" reg="Helochares">Helochares</tp:taxon-name-part>
                <tp:taxon-name-part taxon-name-part-type="species" reg="negatus">negatus</tp:taxon-name-part>
              </tp:taxon-name><comment>Hebauer, 1995b: 5. Type locality: Bangladesh (Dinajpur).</comment></tp:nomenclature-citation></tp:nomenclature-citation-list></tp:nomenclature><tp:treatment-sec sec-type="material" id="SECID0EB6AE"><title>Material examined.</title><p><bold>Yunnan</bold>: 2 males, 3 spec., Mengla, 4.viii.2007, Jiahui Li leg., 1 male, Mengla, Wangtianshu, 22.vii.2011, Yun Li leg., 1 male., Puer, 29.vii.2007, Fenglong Jia leg.; 5 males, 2 females, Yingjiang County, Tongbiguan village, Kaibangyahu, <named-content xmlns:xlink="http://www.w3.org/1999/xlink" content-type="dwc:verbatimCoordinates" xlink:type="simple"><named-content content-type="geo-json" specific-use="{&#34;type&#34;:&#34;Point&#34;,&#34;coordinates&#34;:[97.670000,24.580000]}" id="NCID0EM6AE" xlink:type="simple">24.58°N, 97.67°E</named-content></named-content>, 1289 m, 25.v.2016, Yudan Tang and Ruijuan Zhang leg.</p></tp:treatment-sec><tp:treatment-sec sec-type="distribution" id="SECID0ER6AE"><title>Distribution.</title><p>China (Yunnan), Bangladesh. New for China.</p></tp:treatment-sec><tp:treatment-sec sec-type="habitat" id="SECID0EW6AE"><title>Habitat.</title><p>This species occurs in mud with aquatic grass at the edge of a pool. It is occasionally collected by light trap.</p></tp:treatment-sec><tp:treatment-sec><!--Section generated to contain objects referenced in tp:taxon-treatment.--><fig id="F5" position="float" orientation="portrait"><object-id xmlns:xlink="http://www.w3.org/1999/xlink" content-type="doi" xlink:type="simple">10.3897/zookeys.1078.73458.figures29-32</object-id><object-id xmlns:xlink="http://www.w3.org/1999/xlink" content-type="arpha" xlink:type="simple">723D0D5F-AFF5-580C-9557-C9EDDE66C08C</object-id><label>Figures 29–32.</label><caption><p>Habitus of <italic><tp:taxon-name><tp:taxon-name-part taxon-name-part-type="genus" reg="Helochares">Helochares</tp:taxon-name-part></tp:taxon-name></italic> spp., dorsal view <bold>29</bold><italic><tp:taxon-name><tp:taxon-name-part taxon-name-part-type="genus" reg="Helochares">H.</tp:taxon-name-part><tp:taxon-name-part taxon-name-part-type="species" reg="hainanensis">hainanensis</tp:taxon-name-part></tp:taxon-name></italic> Dong &amp; Bian <bold>30</bold><italic><tp:taxon-name><tp:taxon-name-part taxon-name-part-type="genus" reg="Helochares">H.</tp:taxon-name-part><tp:taxon-name-part taxon-name-part-type="species" reg="nipponicus">nipponicus</tp:taxon-name-part></tp:taxon-name></italic> Hebauer <bold>31</bold><italic><tp:taxon-name><tp:taxon-name-part taxon-name-part-type="genus" reg="Helochares">H.</tp:taxon-name-part><tp:taxon-name-part taxon-name-part-type="species" reg="negatus">negatus</tp:taxon-name-part></tp:taxon-name></italic> Hebauer <bold>32</bold><italic><tp:taxon-name><tp:taxon-name-part taxon-name-part-type="genus" reg="Helochares">H.</tp:taxon-name-part><tp:taxon-name-part taxon-name-part-type="species" reg="minusculus">minusculus</tp:taxon-name-part></tp:taxon-name></italic> d’Orchymont.</p></caption><graphic xmlns:xlink="http://www.w3.org/1999/xlink" xlink:href="zookeys-1078-057-g005.jpg" position="float" orientation="portrait" xlink:type="simple" id="oo_624120.jpg"><uri content-type="original_file" xlink:type="simple">https://binary.pensoft.net/fig/624120</uri></graphic></fig><fig id="F7" position="float" orientation="portrait"><object-id xmlns:xlink="http://www.w3.org/1999/xlink" content-type="doi" xlink:type="simple">10.3897/zookeys.1078.73458.figures37-40</object-id><object-id xmlns:xlink="http://www.w3.org/1999/xlink" content-type="arpha" xlink:type="simple">DCF64700-D577-5957-97BC-A41FB36F21F8</object-id><label>Figures 37–40.</label><caption><p>Habitus of <italic><tp:taxon-name><tp:taxon-name-part taxon-name-part-type="genus" reg="Helochares">Helochares</tp:taxon-name-part></tp:taxon-name></italic> spp. <bold>37</bold><italic><tp:taxon-name><tp:taxon-name-part taxon-name-part-type="genus" reg="Helochares">H.</tp:taxon-name-part><tp:taxon-name-part taxon-name-part-type="species" reg="anchoralis">anchoralis</tp:taxon-name-part></tp:taxon-name></italic> Sharp (dorsal) <bold>38</bold><italic><tp:taxon-name><tp:taxon-name-part taxon-name-part-type="genus" reg="Helochares">H.</tp:taxon-name-part><tp:taxon-name-part taxon-name-part-type="species" reg="hainanensis">hainanensis</tp:taxon-name-part></tp:taxon-name></italic> Dong &amp; Bian (ventral) <bold>39</bold><italic><tp:taxon-name><tp:taxon-name-part taxon-name-part-type="genus" reg="Helochares">H.</tp:taxon-name-part><tp:taxon-name-part taxon-name-part-type="species" reg="negatus">negatus</tp:taxon-name-part></tp:taxon-name></italic> Hebauer (ventral) <bold>40</bold><italic><tp:taxon-name><tp:taxon-name-part taxon-name-part-type="genus" reg="Helochares">H.</tp:taxon-name-part><tp:taxon-name-part taxon-name-part-type="species" reg="minusculus">minusculus</tp:taxon-name-part></tp:taxon-name></italic> d'Orchymont, (ventral).</p></caption><graphic xmlns:xlink="http://www.w3.org/1999/xlink" xlink:href="zookeys-1078-057-g007.jpg" position="float" orientation="portrait" xlink:type="simple" id="oo_624122.jpg"><uri content-type="original_file" xlink:type="simple">https://binary.pensoft.net/fig/624122</uri></graphic></fig><fig id="F9" position="float" orientation="portrait"><object-id xmlns:xlink="http://www.w3.org/1999/xlink" content-type="doi" xlink:type="simple">10.3897/zookeys.1078.73458.figures45-52</object-id><object-id xmlns:xlink="http://www.w3.org/1999/xlink" content-type="arpha" xlink:type="simple">AC2ACD41-0744-5114-85D0-BCEC97BDA8A0</object-id><label>Figures 45–52.</label><caption><p>Aedeagi of <italic><tp:taxon-name><tp:taxon-name-part taxon-name-part-type="genus" reg="Helochares">Helochares</tp:taxon-name-part></tp:taxon-name></italic> spp <bold>45–46</bold><italic><tp:taxon-name><tp:taxon-name-part taxon-name-part-type="genus" reg="Helochares">H.</tp:taxon-name-part><tp:taxon-name-part taxon-name-part-type="species" reg="hainanensis">hainanensis</tp:taxon-name-part></tp:taxon-name></italic> Dong &amp; Bian <bold>45</bold> dorsal <bold>46</bold> lateral <bold>47–48</bold><italic><tp:taxon-name><tp:taxon-name-part taxon-name-part-type="genus" reg="Helochares">H.</tp:taxon-name-part><tp:taxon-name-part taxon-name-part-type="species" reg="nipponicus">nipponicus</tp:taxon-name-part></tp:taxon-name></italic> Hebauer <bold>47</bold> dorsal <bold>48</bold> lateral <bold>49–50</bold><italic><tp:taxon-name><tp:taxon-name-part taxon-name-part-type="genus" reg="Helochares">H.</tp:taxon-name-part><tp:taxon-name-part taxon-name-part-type="species" reg="negatus">negatus</tp:taxon-name-part></tp:taxon-name></italic> Hebauer <bold>49</bold> dorsal <bold>50</bold> lateral <bold>51–52</bold><italic><tp:taxon-name><tp:taxon-name-part taxon-name-part-type="genus" reg="Helochares">H.</tp:taxon-name-part><tp:taxon-name-part taxon-name-part-type="species" reg="minusculus">minusculus</tp:taxon-name-part></tp:taxon-name></italic> d’Orchymont <bold>51</bold> dorsal <bold>52</bold> lateral.</p></caption><graphic xmlns:xlink="http://www.w3.org/1999/xlink" xlink:href="zookeys-1078-057-g009.jpg" position="float" orientation="portrait" xlink:type="simple" id="oo_624124.jpg"><uri content-type="original_file" xlink:type="simple">https://binary.pensoft.net/fig/624124</uri></graphic></fig></tp:treatment-sec></tp:taxon-treatment>
