# Supplementary material for: ﻿Two new species of Helochares, with additional faunistic records from China (Coleoptera, Hydrophilidae, Acidocerinae)
Source: Zookeys. 2021 Dec 16;1078:57–83. doi: 10.3897/zookeys.1078.73458 (PMC8702532; doi:10.3897/zookeys.1078.73458)
Supplement: XML Treatment for Helochares sauteri [file zookeys.1078.73458-treatment7.xml]

<!DOCTYPE tp:taxon-treatment
  PUBLIC "-//TaxonX//DTD Taxonomic Treatment Publishing DTD v0 20100105//EN" "tax-treatment-NSO.dtd">
<tp:taxon-treatment xmlns:tp="http://www.plazi.org/taxpub"><tp:treatment-meta><kwd-group><label>Taxon classification</label><kwd>
              <named-content content-type="kingdom">Animalia</named-content>
            </kwd><kwd>
              <named-content content-type="order">Coleoptera</named-content>
            </kwd><kwd>
              <named-content content-type="family">Hydrophilidae</named-content>
            </kwd></kwd-group><mixed-citation publication-type="journal"><person-group><name><surname>Yang</surname><given-names>Zhenming</given-names></name><name><surname>Jia</surname><given-names>Fenglong</given-names></name><name><surname>Tang</surname><given-names>Yudan</given-names></name><name><surname>Jiang</surname><given-names>Lu</given-names></name></person-group><article-title>﻿Two new species of <italic><tp:taxon-name><tp:taxon-name-part taxon-name-part-type="genus" reg="Helochares">Helochares</tp:taxon-name-part></tp:taxon-name></italic>, with additional faunistic records from China (<tp:taxon-name><tp:taxon-name-part taxon-name-part-type="order">Coleoptera</tp:taxon-name-part></tp:taxon-name>, <tp:taxon-name><tp:taxon-name-part taxon-name-part-type="family">Hydrophilidae</tp:taxon-name-part></tp:taxon-name>, <tp:taxon-name><tp:taxon-name-part taxon-name-part-type="subfamily">Acidocerinae</tp:taxon-name-part></tp:taxon-name>)</article-title><source>Zookeys</source><day>16</day><month>12</month><year>2021</year><volume>1078</volume><fpage>57</fpage><lpage>83</lpage><pub-id pub-id-type="doi">10.3897/zookeys.1078.73458</pub-id></mixed-citation></tp:treatment-meta><tp:nomenclature><label>﻿</label><tp:taxon-name>
            <object-id xmlns:xlink="http://www.w3.org/1999/xlink" content-type="arpha" xlink:type="simple">27607449-D8E2-582B-ACBC-395D4B9F14D4</object-id>
            <tp:taxon-name-part taxon-name-part-type="genus" reg="Helochares">Helochares</tp:taxon-name-part>
            <tp:taxon-name-part taxon-name-part-type="species" reg="sauteri">sauteri</tp:taxon-name-part>
          </tp:taxon-name><tp:taxon-authority>d’Orchymont, 1943</tp:taxon-authority><xref ref-type="fig" rid="F6">Figs 33</xref><xref ref-type="fig" rid="F8">, 41</xref><xref ref-type="fig" rid="F10">, 53</xref><xref ref-type="fig" rid="F10">, 54</xref><xref ref-type="fig" rid="F10">, 55</xref><tp:nomenclature-citation-list><tp:nomenclature-citation><tp:taxon-name>
                <tp:taxon-name-part taxon-name-part-type="genus" reg="Helochares">Helochares</tp:taxon-name-part>
                <tp:taxon-name-part taxon-name-part-type="species" reg="Sauteri">Sauteri</tp:taxon-name-part>
              </tp:taxon-name><comment>d’Orchymont, 1943a: 6. Type locality: China (Taiwan).</comment></tp:nomenclature-citation></tp:nomenclature-citation-list></tp:nomenclature><tp:treatment-sec sec-type="material" id="SECID0EWEAG"><title>Material examined.</title><p><bold><italic>Paratype</italic></bold> male (<named-content xmlns:xlink="http://www.w3.org/1999/xlink" content-type="dwc:institutional_code" xlink:type="simple">IRSN</named-content>), Ta-maon Id. (II), 92–87. A. d’Orchymont det.: <tp:taxon-name><tp:taxon-name-part taxon-name-part-type="genus" reg="Helochares">Helochares</tp:taxon-name-part> (<tp:taxon-name-part taxon-name-part-type="subgenus" reg="Hydrobaticus">Hydrobaticus</tp:taxon-name-part>) <tp:taxon-name-part taxon-name-part-type="species" reg="sauteri">sauteri</tp:taxon-name-part></tp:taxon-name> m., coll. A. d’Orchymont.</p><fig id="F5" position="float" orientation="portrait"><object-id xmlns:xlink="http://www.w3.org/1999/xlink" content-type="doi" xlink:type="simple">10.3897/zookeys.1078.73458.figures29-32</object-id><object-id xmlns:xlink="http://www.w3.org/1999/xlink" content-type="arpha" xlink:type="simple">723D0D5F-AFF5-580C-9557-C9EDDE66C08C</object-id><label>Figures 29–32.</label><caption><p>Habitus of <italic><tp:taxon-name><tp:taxon-name-part taxon-name-part-type="genus" reg="Helochares">Helochares</tp:taxon-name-part></tp:taxon-name></italic> spp., dorsal view <bold>29</bold><italic><tp:taxon-name><tp:taxon-name-part taxon-name-part-type="genus" reg="Helochares">H.</tp:taxon-name-part><tp:taxon-name-part taxon-name-part-type="species" reg="hainanensis">hainanensis</tp:taxon-name-part></tp:taxon-name></italic> Dong &amp; Bian <bold>30</bold><italic><tp:taxon-name><tp:taxon-name-part taxon-name-part-type="genus" reg="Helochares">H.</tp:taxon-name-part><tp:taxon-name-part taxon-name-part-type="species" reg="nipponicus">nipponicus</tp:taxon-name-part></tp:taxon-name></italic> Hebauer <bold>31</bold><italic><tp:taxon-name><tp:taxon-name-part taxon-name-part-type="genus" reg="Helochares">H.</tp:taxon-name-part><tp:taxon-name-part taxon-name-part-type="species" reg="negatus">negatus</tp:taxon-name-part></tp:taxon-name></italic> Hebauer <bold>32</bold><italic><tp:taxon-name><tp:taxon-name-part taxon-name-part-type="genus" reg="Helochares">H.</tp:taxon-name-part><tp:taxon-name-part taxon-name-part-type="species" reg="minusculus">minusculus</tp:taxon-name-part></tp:taxon-name></italic> d’Orchymont.</p></caption><graphic xmlns:xlink="http://www.w3.org/1999/xlink" xlink:href="zookeys-1078-057-g005.jpg" position="float" orientation="portrait" xlink:type="simple" id="oo_624120.jpg"><uri content-type="original_file" xlink:type="simple">https://binary.pensoft.net/fig/624120</uri></graphic></fig><fig id="F6" position="float" orientation="portrait"><object-id xmlns:xlink="http://www.w3.org/1999/xlink" content-type="doi" xlink:type="simple">10.3897/zookeys.1078.73458.figures33-36</object-id><object-id xmlns:xlink="http://www.w3.org/1999/xlink" content-type="arpha" xlink:type="simple">D40C9798-BBF6-5D47-92AD-7830D35D16F2</object-id><label>Figures 33–36.</label><caption><p>Habitus of <italic><tp:taxon-name><tp:taxon-name-part taxon-name-part-type="genus" reg="Helochares">Helochares</tp:taxon-name-part></tp:taxon-name></italic> spp., dorsal view <bold>33</bold><italic><tp:taxon-name><tp:taxon-name-part taxon-name-part-type="genus" reg="Helochares">H.</tp:taxon-name-part><tp:taxon-name-part taxon-name-part-type="species" reg="sauteri">sauteri</tp:taxon-name-part></tp:taxon-name></italic> d’Orchymont <bold>34</bold><italic><tp:taxon-name><tp:taxon-name-part taxon-name-part-type="genus" reg="Helochares">H.</tp:taxon-name-part><tp:taxon-name-part taxon-name-part-type="species" reg="densus">densus</tp:taxon-name-part></tp:taxon-name></italic> Sharp <bold>35</bold><italic><tp:taxon-name><tp:taxon-name-part taxon-name-part-type="genus" reg="Helochares">H.</tp:taxon-name-part><tp:taxon-name-part taxon-name-part-type="species" reg="lentus">lentus</tp:taxon-name-part></tp:taxon-name></italic> Sharp <bold>36</bold><italic><tp:taxon-name><tp:taxon-name-part taxon-name-part-type="genus" reg="Helochares">H.</tp:taxon-name-part><tp:taxon-name-part taxon-name-part-type="species" reg="neglectus">neglectus</tp:taxon-name-part></tp:taxon-name></italic> (Hope).</p></caption><graphic xmlns:xlink="http://www.w3.org/1999/xlink" xlink:href="zookeys-1078-057-g006.jpg" position="float" orientation="portrait" xlink:type="simple" id="oo_624121.jpg"><uri content-type="original_file" xlink:type="simple">https://binary.pensoft.net/fig/624121</uri></graphic></fig><fig id="F7" position="float" orientation="portrait"><object-id xmlns:xlink="http://www.w3.org/1999/xlink" content-type="doi" xlink:type="simple">10.3897/zookeys.1078.73458.figures37-40</object-id><object-id xmlns:xlink="http://www.w3.org/1999/xlink" content-type="arpha" xlink:type="simple">DCF64700-D577-5957-97BC-A41FB36F21F8</object-id><label>Figures 37–40.</label><caption><p>Habitus of <italic><tp:taxon-name><tp:taxon-name-part taxon-name-part-type="genus" reg="Helochares">Helochares</tp:taxon-name-part></tp:taxon-name></italic> spp. <bold>37</bold><italic><tp:taxon-name><tp:taxon-name-part taxon-name-part-type="genus" reg="Helochares">H.</tp:taxon-name-part><tp:taxon-name-part taxon-name-part-type="species" reg="anchoralis">anchoralis</tp:taxon-name-part></tp:taxon-name></italic> Sharp (dorsal) <bold>38</bold><italic><tp:taxon-name><tp:taxon-name-part taxon-name-part-type="genus" reg="Helochares">H.</tp:taxon-name-part><tp:taxon-name-part taxon-name-part-type="species" reg="hainanensis">hainanensis</tp:taxon-name-part></tp:taxon-name></italic> Dong &amp; Bian (ventral) <bold>39</bold><italic><tp:taxon-name><tp:taxon-name-part taxon-name-part-type="genus" reg="Helochares">H.</tp:taxon-name-part><tp:taxon-name-part taxon-name-part-type="species" reg="negatus">negatus</tp:taxon-name-part></tp:taxon-name></italic> Hebauer (ventral) <bold>40</bold><italic><tp:taxon-name><tp:taxon-name-part taxon-name-part-type="genus" reg="Helochares">H.</tp:taxon-name-part><tp:taxon-name-part taxon-name-part-type="species" reg="minusculus">minusculus</tp:taxon-name-part></tp:taxon-name></italic> d'Orchymont, (ventral).</p></caption><graphic xmlns:xlink="http://www.w3.org/1999/xlink" xlink:href="zookeys-1078-057-g007.jpg" position="float" orientation="portrait" xlink:type="simple" id="oo_624122.jpg"><uri content-type="original_file" xlink:type="simple">https://binary.pensoft.net/fig/624122</uri></graphic></fig><fig id="F8" position="float" orientation="portrait"><object-id xmlns:xlink="http://www.w3.org/1999/xlink" content-type="doi" xlink:type="simple">10.3897/zookeys.1078.73458.figures41-44</object-id><object-id xmlns:xlink="http://www.w3.org/1999/xlink" content-type="arpha" xlink:type="simple">EF013154-AF63-542B-BB9E-401D4856CB77</object-id><label>Figures 41–44.</label><caption><p>Habitus of <italic><tp:taxon-name><tp:taxon-name-part taxon-name-part-type="genus" reg="Helochares">Helochares</tp:taxon-name-part></tp:taxon-name></italic> spp <bold>41</bold><italic><tp:taxon-name><tp:taxon-name-part taxon-name-part-type="genus" reg="Helochares">H.</tp:taxon-name-part><tp:taxon-name-part taxon-name-part-type="species" reg="sauteri">sauteri</tp:taxon-name-part></tp:taxon-name></italic> d’Orchymont (ventral) <bold>42</bold><italic><tp:taxon-name><tp:taxon-name-part taxon-name-part-type="genus" reg="Helochares">H.</tp:taxon-name-part><tp:taxon-name-part taxon-name-part-type="species" reg="lentus">lentus</tp:taxon-name-part></tp:taxon-name></italic> Sharp (ventral) <bold>43</bold><italic><tp:taxon-name><tp:taxon-name-part taxon-name-part-type="genus" reg="Helochares">H.</tp:taxon-name-part><tp:taxon-name-part taxon-name-part-type="species" reg="neglectus">neglectus</tp:taxon-name-part></tp:taxon-name></italic> (Hope) (ventral) <bold>44</bold><italic><tp:taxon-name><tp:taxon-name-part taxon-name-part-type="genus" reg="Helochares">H.</tp:taxon-name-part><tp:taxon-name-part taxon-name-part-type="species" reg="anchoralis">anchoralis</tp:taxon-name-part></tp:taxon-name></italic> Sharp (ventral).</p></caption><graphic xmlns:xlink="http://www.w3.org/1999/xlink" xlink:href="zookeys-1078-057-g008.jpg" position="float" orientation="portrait" xlink:type="simple" id="oo_624123.jpg"><uri content-type="original_file" xlink:type="simple">https://binary.pensoft.net/fig/624123</uri></graphic></fig><fig id="F9" position="float" orientation="portrait"><object-id xmlns:xlink="http://www.w3.org/1999/xlink" content-type="doi" xlink:type="simple">10.3897/zookeys.1078.73458.figures45-52</object-id><object-id xmlns:xlink="http://www.w3.org/1999/xlink" content-type="arpha" xlink:type="simple">AC2ACD41-0744-5114-85D0-BCEC97BDA8A0</object-id><label>Figures 45–52.</label><caption><p>Aedeagi of <italic><tp:taxon-name><tp:taxon-name-part taxon-name-part-type="genus" reg="Helochares">Helochares</tp:taxon-name-part></tp:taxon-name></italic> spp <bold>45–46</bold><italic><tp:taxon-name><tp:taxon-name-part taxon-name-part-type="genus" reg="Helochares">H.</tp:taxon-name-part><tp:taxon-name-part taxon-name-part-type="species" reg="hainanensis">hainanensis</tp:taxon-name-part></tp:taxon-name></italic> Dong &amp; Bian <bold>45</bold> dorsal <bold>46</bold> lateral <bold>47–48</bold><italic><tp:taxon-name><tp:taxon-name-part taxon-name-part-type="genus" reg="Helochares">H.</tp:taxon-name-part><tp:taxon-name-part taxon-name-part-type="species" reg="nipponicus">nipponicus</tp:taxon-name-part></tp:taxon-name></italic> Hebauer <bold>47</bold> dorsal <bold>48</bold> lateral <bold>49–50</bold><italic><tp:taxon-name><tp:taxon-name-part taxon-name-part-type="genus" reg="Helochares">H.</tp:taxon-name-part><tp:taxon-name-part taxon-name-part-type="species" reg="negatus">negatus</tp:taxon-name-part></tp:taxon-name></italic> Hebauer <bold>49</bold> dorsal <bold>50</bold> lateral <bold>51–52</bold><italic><tp:taxon-name><tp:taxon-name-part taxon-name-part-type="genus" reg="Helochares">H.</tp:taxon-name-part><tp:taxon-name-part taxon-name-part-type="species" reg="minusculus">minusculus</tp:taxon-name-part></tp:taxon-name></italic> d’Orchymont <bold>51</bold> dorsal <bold>52</bold> lateral.</p></caption><graphic xmlns:xlink="http://www.w3.org/1999/xlink" xlink:href="zookeys-1078-057-g009.jpg" position="float" orientation="portrait" xlink:type="simple" id="oo_624124.jpg"><uri content-type="original_file" xlink:type="simple">https://binary.pensoft.net/fig/624124</uri></graphic></fig></tp:treatment-sec><tp:treatment-sec sec-type="material" id="SECID0EMRAG"><title>Additional material examined.</title><p><bold>Hubei</bold>: 1 spec., Wuchang, 17.v.1961, Zhelong Pu leg. <bold>Zhejiang</bold>: 55 spec., Tianmushan, 27.vii.-10.viii.2009, Fenglong Jia leg. <bold>Jiangxi</bold>: 1 male, 5 females, Yichuan City, Yifeng County, Guanshan nature reserve, <named-content xmlns:xlink="http://www.w3.org/1999/xlink" content-type="dwc:verbatimCoordinates" xlink:type="simple"><named-content content-type="geo-json" specific-use="{&#34;type&#34;:&#34;Point&#34;,&#34;coordinates&#34;:[114.014775,26.501564]}" id="NCID0E2RAG" xlink:type="simple">26°30'05.63"N, 114°00'53.19"E</named-content></named-content>, 379 m, 17–18.vi.2016, Yudan Tang and Ruijuan Zhang leg.; 11 spec., Jiulianshan, 20.iv.2009, Fenglong Jia leg.; 42 spec., Shangrao, Sanqingshan, 15.viii.2006 &amp; 15–20.iv.2007, Fenglong Jia and Haidong Chen leg.; 4 spec., Jinggangshan, Baiyinghu, 800m, 27.iv.2011, Fenglong Jia leg.; 6 spec., Jinggangshan, Shuangxikou, 3.x.2010, Shuang Zhao and Fenglong Jia leg.; 2 spec., Jinggangshan, Dajing parkland, 19.ix.2010, Shuang Zhao leg.; 3 spec., Jinggangshan major peak, 2.x.2010, Yue Jia and Yuran Cao leg.; 1 spec., Jinggangshan, Jingzhushan, 4.x.2010, Fenglong Jia leg.; 21 spec., Jing’an County, Sanzhaolun village, Tangli, 260 m, 3.viii.2015, Renchao Lin and Yudan Tang leg.; 22 spec., Suichuan County, Nanfengmian nature reserve, 816 m, 18.vi.2015, Renchao Lin and Yudan Tang leg.; 17 spec., Jing’an County, Daqishan forestry centre, 350 m, 16.vii.2014, Renchao Lin leg.; 6 spec., Jing’an County, Zaodu town, Nanshan village, 315 m, 19.vii.2014, Renchao Lin leg.; 1 male, 5 spec., Shangyou County, Guanggushan, <named-content xmlns:xlink="http://www.w3.org/1999/xlink" content-type="dwc:verbatimCoordinates" xlink:type="simple"><named-content content-type="geo-json" specific-use="{&#34;type&#34;:&#34;Point&#34;,&#34;coordinates&#34;:[114.051111,25.919722]}" id="NCID0EDSAG" xlink:type="simple">25°55'11"N, 114°03'04"E</named-content></named-content>, 846 m, 21.vi.2015, Renchao Lin and Yudan Tang leg. <bold>Hunan</bold>: 1 male, 3 females, Hunan, Zhuzhou City, Taoyuandong nature reserve, <named-content xmlns:xlink="http://www.w3.org/1999/xlink" content-type="dwc:verbatimCoordinates" xlink:type="simple"><named-content content-type="geo-json" specific-use="{&#34;type&#34;:&#34;Point&#34;,&#34;coordinates&#34;:[113.582214,28.554647]}" id="NCID0ENSAG" xlink:type="simple">28°33'16.73"N, 113°34'55.97"E</named-content></named-content>, 394 m, 14–15.vi.2016, Yudan Tang and Ruijuan Zhang leg.; 2 spec., Nanyue, 4.ix.1941, Zhelong Pu leg.; 3 spec., Zhuzhou City, Yanling County, Taoyuandong, Jiashui, 19.v.2014, Renchao Lin and Xiaolin Liu leg.; 2 spec., Zhuzhou City, Yanling County, Taoyuandong, Mihua village, 25.v.2014, Renchao Lin and Xiaolin Liu and Chang Pan leg.; 1 spec., Zhuzhou City, Yanling County, Taoyuandong, 20.v.2014, Xiaolin Liu and Chang Pan and Weicai Xie leg. <bold>Fujian</bold>: 4 spec., Wuyishan, Daanyuanhe, 16.vii.2010, Fenglong Jia leg.; 14 spec., Nanjing, Hexi town pond, 13.vii.2010, Fenglong Jia leg.; 1 spec., Ningde City, Ningde normal college behind the mountain, 200 m, 3.x.2012, Zeyu Wang leg. <bold>Guangdong</bold>: 40 spec., Shaoguan, Danxiashan, 20.iv.2008 &amp; 16.V.2009 &amp; 27.V.2010 &amp; 28.VIII.2012 &amp; 23–26.IV.2013, Fenglong Jia and Keqing Song and Shuang Zhao leg.; 3 spec., Danxiashan, Zhanglaofeng, 8.vi.2012, Fenglong Jia leg.; 2 spec., Danxiashan, Yangyuanshan, 10.vi.2011, Fenglong Jia leg.; 1 spec., Danxiashan, Jinshiyan, 22.iv.2012, Fenglong Jia and Junlei Liao leg.; 2 spec., Fengkai, Heishiding, 20–22.vii.2007, Fenglong Jia and Lijun Yang leg.; 2 spec., Fengkai, Heishiding, 2.vii.2011, Fenglong Jia and Lijun Yang leg.; 4 spec., Nanling, Dadongshan, 24.vi.2009, Fenglong Jia leg.; 2 females, Guangzhou, Baiyunshan, 18.iv.1958, Zhelong Pu leg.; 8 spec., Huizhou, Longmen County, Nankunshan, 23.6538N 113.9469E, 239.6 m, 26.ix.2021, Zhuoyin Jiang and Zuqi Mai leg. <bold>Guizhou</bold>: 2 spec., Pingba, Machang, 13.viii.1982, Zhihe Huang leg.; 2 spec., Rong County, Pingyang village, Xiaodanjiang, 15.ix.2005, Shuang Zhao leg. <bold>Sichuan</bold>: 6 spec., Leshan City, Emeishan, Qingyin’ge, 750 m, 7.vi.2014, Renchao Lin leg.; 2 spec., Emeishan, 6.vii.1982, Zhihe Huang leg.; 3 spec., Qingchengshan, 8.viii.1982, Zhihe Huang leg.</p></tp:treatment-sec><tp:treatment-sec sec-type="distribution" id="SECID0E1SAG"><title>Distribution.</title><p>China (Fujian, Guangdong, Guizhou, Hubei, Hunan, Jiangxi, Sichuan, Taiwan, Zhejiang). New for Hunan.</p></tp:treatment-sec><tp:treatment-sec sec-type="habitat" id="SECID0E6SAG"><title>Habitat.</title><p>This species occurs in mud, or under root of waterside grass of pool or slow stream. It can occasionally be collected in mud without aquatic grass, and by light trap.</p><fig id="F10" position="float" orientation="portrait"><object-id xmlns:xlink="http://www.w3.org/1999/xlink" content-type="doi" xlink:type="simple">10.3897/zookeys.1078.73458.figures53-60</object-id><object-id xmlns:xlink="http://www.w3.org/1999/xlink" content-type="arpha" xlink:type="simple">C24479CD-5593-50EF-AE35-3710F06C6E64</object-id><label>Figures 53–60.</label><caption><p>Aedeagi of <italic><tp:taxon-name><tp:taxon-name-part taxon-name-part-type="genus" reg="Helochares">Helochares</tp:taxon-name-part></tp:taxon-name></italic> spp <bold>53–55</bold><italic><tp:taxon-name><tp:taxon-name-part taxon-name-part-type="genus" reg="Helochares">H.</tp:taxon-name-part><tp:taxon-name-part taxon-name-part-type="species" reg="sauteri">sauteri</tp:taxon-name-part></tp:taxon-name></italic> d’Orchymont <bold>53</bold> dorsal, <bold>54</bold> lateral, <bold>55</bold> ventral and data of specimen <bold>56–58</bold><italic><tp:taxon-name><tp:taxon-name-part taxon-name-part-type="genus" reg="Helochares">H.</tp:taxon-name-part><tp:taxon-name-part taxon-name-part-type="species" reg="densus">densus</tp:taxon-name-part></tp:taxon-name></italic> Sharp <bold>56</bold> dorsal <bold>57</bold> lateral <bold>58</bold> ventral and data of specimen <bold>59–60</bold><italic><tp:taxon-name><tp:taxon-name-part taxon-name-part-type="genus" reg="Helochares">H.</tp:taxon-name-part><tp:taxon-name-part taxon-name-part-type="species" reg="lentus">lentus</tp:taxon-name-part></tp:taxon-name></italic> Sharp <bold>59</bold> dorsal <bold>60</bold> lateral.</p></caption><graphic xmlns:xlink="http://www.w3.org/1999/xlink" xlink:href="zookeys-1078-057-g010.jpg" position="float" orientation="portrait" xlink:type="simple" id="oo_624125.jpg"><uri content-type="original_file" xlink:type="simple">https://binary.pensoft.net/fig/624125</uri></graphic></fig></tp:treatment-sec></tp:taxon-treatment>
