# Supplementary material for: ﻿Two new species of Helochares, with additional faunistic records from China (Coleoptera, Hydrophilidae, Acidocerinae)
Source: Zookeys. 2021 Dec 16;1078:57–83. doi: 10.3897/zookeys.1078.73458 (PMC8702532; doi:10.3897/zookeys.1078.73458)
Supplement: XML Treatment for Helochares densus [file zookeys.1078.73458-treatment8.xml]

<!DOCTYPE tp:taxon-treatment
  PUBLIC "-//TaxonX//DTD Taxonomic Treatment Publishing DTD v0 20100105//EN" "tax-treatment-NSO.dtd">
<tp:taxon-treatment xmlns:tp="http://www.plazi.org/taxpub"><tp:treatment-meta><kwd-group><label>Taxon classification</label><kwd>
              <named-content content-type="kingdom">Animalia</named-content>
            </kwd><kwd>
              <named-content content-type="order">Coleoptera</named-content>
            </kwd><kwd>
              <named-content content-type="family">Hydrophilidae</named-content>
            </kwd></kwd-group><mixed-citation publication-type="journal"><person-group><name><surname>Yang</surname><given-names>Zhenming</given-names></name><name><surname>Jia</surname><given-names>Fenglong</given-names></name><name><surname>Tang</surname><given-names>Yudan</given-names></name><name><surname>Jiang</surname><given-names>Lu</given-names></name></person-group><article-title>﻿Two new species of <italic><tp:taxon-name><tp:taxon-name-part taxon-name-part-type="genus" reg="Helochares">Helochares</tp:taxon-name-part></tp:taxon-name></italic>, with additional faunistic records from China (<tp:taxon-name><tp:taxon-name-part taxon-name-part-type="order">Coleoptera</tp:taxon-name-part></tp:taxon-name>, <tp:taxon-name><tp:taxon-name-part taxon-name-part-type="family">Hydrophilidae</tp:taxon-name-part></tp:taxon-name>, <tp:taxon-name><tp:taxon-name-part taxon-name-part-type="subfamily">Acidocerinae</tp:taxon-name-part></tp:taxon-name>)</article-title><source>Zookeys</source><day>16</day><month>12</month><year>2021</year><volume>1078</volume><fpage>57</fpage><lpage>83</lpage><pub-id pub-id-type="doi">10.3897/zookeys.1078.73458</pub-id></mixed-citation></tp:treatment-meta><tp:nomenclature><label>﻿</label><tp:taxon-name>
            <object-id xmlns:xlink="http://www.w3.org/1999/xlink" content-type="arpha" xlink:type="simple">9098D108-AEA8-5287-B531-E61F011AF17B</object-id>
            <tp:taxon-name-part taxon-name-part-type="genus" reg="Helochares">Helochares</tp:taxon-name-part>
            <tp:taxon-name-part taxon-name-part-type="species" reg="densus">densus</tp:taxon-name-part>
          </tp:taxon-name><tp:taxon-authority>Sharp, 1890</tp:taxon-authority><xref ref-type="fig" rid="F6">Figs 34</xref><xref ref-type="fig" rid="F10">, 56</xref><xref ref-type="fig" rid="F10">, 57</xref><xref ref-type="fig" rid="F10">, 58</xref><tp:nomenclature-citation-list><tp:nomenclature-citation><tp:taxon-name>
                <tp:taxon-name-part taxon-name-part-type="genus" reg="Helochares">Helochares</tp:taxon-name-part>
                <tp:taxon-name-part taxon-name-part-type="species" reg="densus">densus</tp:taxon-name-part>
              </tp:taxon-name><comment>Sharp, 1890: 352. Type locality: Sri Lanka (Kandy; Dikoya; Bogawantalawa).</comment></tp:nomenclature-citation></tp:nomenclature-citation-list></tp:nomenclature><tp:treatment-sec sec-type="material" id="SECID0ERXAG"><title>Material examined.</title><p>1 male (<named-content xmlns:xlink="http://www.w3.org/1999/xlink" content-type="dwc:institutional_code" xlink:type="simple">IRSN</named-content>), coll. R.I.Sc.N.B. N. Vietnam Tonkin, Hoa Bih, de Cooman leg.; A. d’Orchymont det.: <italic><tp:taxon-name><tp:taxon-name-part taxon-name-part-type="genus" reg="Helochar">Helochar</tp:taxon-name-part></tp:taxon-name></italic>. (<italic><tp:taxon-name><tp:taxon-name-part taxon-name-part-type="genus" reg="Hydrobaticus">Hydrobaticus</tp:taxon-name-part></tp:taxon-name></italic>) <italic><tp:taxon-name><tp:taxon-name-part taxon-name-part-type="genus" reg="Helochares"/><tp:taxon-name-part taxon-name-part-type="species" reg="densus">densus</tp:taxon-name-part></tp:taxon-name></italic> sb., with a handwriting label: <italic><tp:taxon-name><tp:taxon-name-part taxon-name-part-type="genus" reg="Helochares">Helochares</tp:taxon-name-part><tp:taxon-name-part taxon-name-part-type="species" reg="densus">densus</tp:taxon-name-part></tp:taxon-name></italic>.</p></tp:treatment-sec><tp:treatment-sec sec-type="material" id="SECID0E6YAG"><title>Additional material examined.</title><p><bold>Guangdong</bold>: 4 males, 3 females, Shenzhen, Dapeng Peninsula, Kuaichong, Paiyashan Natural Park, <named-content xmlns:xlink="http://www.w3.org/1999/xlink" content-type="dwc:verbatimCoordinates" xlink:type="simple"><named-content content-type="geo-json" specific-use="{&#34;type&#34;:&#34;Point&#34;,&#34;coordinates&#34;:[114.510278,22.649722]}" id="NCID0EKZAG" xlink:type="simple">22°38'59"N, 114°30'37"E</named-content></named-content>, alt. 8 m, 5.xi.2018, Fenglong Jia and Weicai Xie leg.; 1 male, Shenzhen, Dapeng Peninsula, Bantianyun, <named-content xmlns:xlink="http://www.w3.org/1999/xlink" content-type="dwc:verbatimCoordinates" xlink:type="simple"><named-content content-type="geo-json" specific-use="{&#34;type&#34;:&#34;Point&#34;,&#34;coordinates&#34;:[114.495278,22.521111]}" id="NCID0ESZAG" xlink:type="simple">22°31'16"N, 114°29'43"E</named-content></named-content>, alt. 127.73 m, 7.viii.2019, Zhenming Yang, Zhuoyin Jiang, Guangyu Guo and Xinyuan Ji leg.; 4 spec., Shenzhen, Paiyashan, 17.v.2012, Fenglong Jia and Junlei Liao leg.; 3 spec., Shenzhen, 8–15.viii.2006, Fenglong Jia leg.; 1 male, 2 females, Shenzhen, Pingshan, Malanshan, <named-content xmlns:xlink="http://www.w3.org/1999/xlink" content-type="dwc:verbatimCoordinates" xlink:type="simple"><named-content content-type="geo-json" specific-use="{&#34;type&#34;:&#34;Point&#34;,&#34;coordinates&#34;:[114.328056,22.641944]}" id="NCID0E1ZAG" xlink:type="simple">22°38'31"N, 114°19'41"E</named-content></named-content>, alt. 284 m, 27.vii.2019, Zhenming Yang, Zhuoyin Jiang, Guangyu Guo and Xinyuan Ji leg. Shenzhen, Neilingding, 10.v.1998, Tongxu Peng leg.; 9 spec.; 9 spec., Zhuhai, 24.xi.2007, Fenglong Jia leg.; 3 spec., Zhuhai, the mountain behind of campus of Sun Yat-sen University, 5–8.vii.2011, Fenglong Jia leg.; 5 spec., Zhuhai, Hengqin Island, 10.vii.2006, Fenglong Jia leg.; 4 spec., Zhuhai, Qi’ao Island, 12.vii.2005, Fenglong Jia leg.; 2 spec., Danxiashan, Jinshiyan, 8.vi.2012, Fenglong Jia leg.; 1 spec., Danxiashan, the north of Yangyuanshi paddyfield, 23.iv.2012, Junlei Liao leg.; 1 spec., Xinhui, 6.iv.2006, Fenglong Jia leg.; 20 spec., Guangzhou, Baiyunshan, 23.1978N 113.2948E, 15.ix.2021, Zhuoyin Jiang and Zuqi Mai leg.; 1 male, 2 females, Guangzhou, Kangle, 24.vii.1964, Jiuru Zhang leg.; 1 spec., 1 spec., Shantou, 15.v.1964, Tongxu Peng leg. <bold>Guangxi</bold>: 1 female, Jingxi, Bangliang, 6.viii.2010, Jianhua Huang leg. <bold>Hainan</bold>: 4 spec., Jianfengling, 22.xi.1983, Zhihe Huang leg.; 2 spec., Jianfengling, Tianchi, 5–6.vii.1981, Guofeng He leg.; 3 spec., Wanning, 17.xii.1957, Cuiying Li leg.; 2 spec., Tongshi, 19.xii.1957, Cuiying Li leg.; 1 spec., Xinglong, 3.i.1964, Tongxu Peng leg.; 6 spec., Changjiang, Bawang town, 10.v.2007, Yibing Ba and Juntong Lang leg. <bold>Macao</bold>: 1 male, Ludangcheng, ecological preservation area, one area, 15–16.x.2016, Fenglong Jia and Weicai Xie leg. <bold>Yunnan</bold>: 2 spec., 1090 m, 30.vii.2010, Wangang Liu leg.; 1 female, Honghehekou, Binglangzhai Reservoir, 4.v.2011, Yun Li light trap.; 1 spec., Mengla, Wangtainshu, 6–7.viii.2007, Guodong Ren and Wenjun Hou and Yalin Li leg.; 1 male, Xishuangbanna Botanical Garden (west area), near Wanglian Hotel, 4–11.iv.2021, Huang Baoping leg.</p></tp:treatment-sec><tp:treatment-sec sec-type="distribution" id="SECID0EH1AG"><title>Distribution.</title><p>China (Fujian, Guangdong, Guangxi, Hainan, Hunan, Jiangxi, Macau, Sichuan, Yunnan, Zhejiang), Andaman Islands, India, Thailand, Vietnam. New for Macao.</p></tp:treatment-sec><tp:treatment-sec sec-type="habitat" id="SECID0EM1AG"><title>Habitat.</title><p>This species occurs in mud with aquatic grass at the edge of pool, under root of waterside grass, or slow stream. It never was collected by light trap.</p></tp:treatment-sec><tp:treatment-sec><!--Section generated to contain objects referenced in tp:taxon-treatment.--><fig id="F6" position="float" orientation="portrait"><object-id xmlns:xlink="http://www.w3.org/1999/xlink" content-type="doi" xlink:type="simple">10.3897/zookeys.1078.73458.figures33-36</object-id><object-id xmlns:xlink="http://www.w3.org/1999/xlink" content-type="arpha" xlink:type="simple">D40C9798-BBF6-5D47-92AD-7830D35D16F2</object-id><label>Figures 33–36.</label><caption><p>Habitus of <italic><tp:taxon-name><tp:taxon-name-part taxon-name-part-type="genus" reg="Helochares">Helochares</tp:taxon-name-part></tp:taxon-name></italic> spp., dorsal view <bold>33</bold><italic><tp:taxon-name><tp:taxon-name-part taxon-name-part-type="genus" reg="Helochares">H.</tp:taxon-name-part><tp:taxon-name-part taxon-name-part-type="species" reg="sauteri">sauteri</tp:taxon-name-part></tp:taxon-name></italic> d’Orchymont <bold>34</bold><italic><tp:taxon-name><tp:taxon-name-part taxon-name-part-type="genus" reg="Helochares">H.</tp:taxon-name-part><tp:taxon-name-part taxon-name-part-type="species" reg="densus">densus</tp:taxon-name-part></tp:taxon-name></italic> Sharp <bold>35</bold><italic><tp:taxon-name><tp:taxon-name-part taxon-name-part-type="genus" reg="Helochares">H.</tp:taxon-name-part><tp:taxon-name-part taxon-name-part-type="species" reg="lentus">lentus</tp:taxon-name-part></tp:taxon-name></italic> Sharp <bold>36</bold><italic><tp:taxon-name><tp:taxon-name-part taxon-name-part-type="genus" reg="Helochares">H.</tp:taxon-name-part><tp:taxon-name-part taxon-name-part-type="species" reg="neglectus">neglectus</tp:taxon-name-part></tp:taxon-name></italic> (Hope).</p></caption><graphic xmlns:xlink="http://www.w3.org/1999/xlink" xlink:href="zookeys-1078-057-g006.jpg" position="float" orientation="portrait" xlink:type="simple" id="oo_624121.jpg"><uri content-type="original_file" xlink:type="simple">https://binary.pensoft.net/fig/624121</uri></graphic></fig><fig id="F10" position="float" orientation="portrait"><object-id xmlns:xlink="http://www.w3.org/1999/xlink" content-type="doi" xlink:type="simple">10.3897/zookeys.1078.73458.figures53-60</object-id><object-id xmlns:xlink="http://www.w3.org/1999/xlink" content-type="arpha" xlink:type="simple">C24479CD-5593-50EF-AE35-3710F06C6E64</object-id><label>Figures 53–60.</label><caption><p>Aedeagi of <italic><tp:taxon-name><tp:taxon-name-part taxon-name-part-type="genus" reg="Helochares">Helochares</tp:taxon-name-part></tp:taxon-name></italic> spp <bold>53–55</bold><italic><tp:taxon-name><tp:taxon-name-part taxon-name-part-type="genus" reg="Helochares">H.</tp:taxon-name-part><tp:taxon-name-part taxon-name-part-type="species" reg="sauteri">sauteri</tp:taxon-name-part></tp:taxon-name></italic> d’Orchymont <bold>53</bold> dorsal, <bold>54</bold> lateral, <bold>55</bold> ventral and data of specimen <bold>56–58</bold><italic><tp:taxon-name><tp:taxon-name-part taxon-name-part-type="genus" reg="Helochares">H.</tp:taxon-name-part><tp:taxon-name-part taxon-name-part-type="species" reg="densus">densus</tp:taxon-name-part></tp:taxon-name></italic> Sharp <bold>56</bold> dorsal <bold>57</bold> lateral <bold>58</bold> ventral and data of specimen <bold>59–60</bold><italic><tp:taxon-name><tp:taxon-name-part taxon-name-part-type="genus" reg="Helochares">H.</tp:taxon-name-part><tp:taxon-name-part taxon-name-part-type="species" reg="lentus">lentus</tp:taxon-name-part></tp:taxon-name></italic> Sharp <bold>59</bold> dorsal <bold>60</bold> lateral.</p></caption><graphic xmlns:xlink="http://www.w3.org/1999/xlink" xlink:href="zookeys-1078-057-g010.jpg" position="float" orientation="portrait" xlink:type="simple" id="oo_624125.jpg"><uri content-type="original_file" xlink:type="simple">https://binary.pensoft.net/fig/624125</uri></graphic></fig></tp:treatment-sec></tp:taxon-treatment>
