# Supplementary material for: ﻿Two new species of Helochares, with additional faunistic records from China (Coleoptera, Hydrophilidae, Acidocerinae)
Source: Zookeys. 2021 Dec 16;1078:57–83. doi: 10.3897/zookeys.1078.73458 (PMC8702532; doi:10.3897/zookeys.1078.73458)
Supplement: XML Treatment for Helochares lentus [file zookeys.1078.73458-treatment9.xml]

<!DOCTYPE tp:taxon-treatment
  PUBLIC "-//TaxonX//DTD Taxonomic Treatment Publishing DTD v0 20100105//EN" "tax-treatment-NSO.dtd">
<tp:taxon-treatment xmlns:tp="http://www.plazi.org/taxpub"><tp:treatment-meta><kwd-group><label>Taxon classification</label><kwd>
              <named-content content-type="kingdom">Animalia</named-content>
            </kwd><kwd>
              <named-content content-type="order">Coleoptera</named-content>
            </kwd><kwd>
              <named-content content-type="family">Hydrophilidae</named-content>
            </kwd></kwd-group><mixed-citation publication-type="journal"><person-group><name><surname>Yang</surname><given-names>Zhenming</given-names></name><name><surname>Jia</surname><given-names>Fenglong</given-names></name><name><surname>Tang</surname><given-names>Yudan</given-names></name><name><surname>Jiang</surname><given-names>Lu</given-names></name></person-group><article-title>﻿Two new species of <italic><tp:taxon-name><tp:taxon-name-part taxon-name-part-type="genus" reg="Helochares">Helochares</tp:taxon-name-part></tp:taxon-name></italic>, with additional faunistic records from China (<tp:taxon-name><tp:taxon-name-part taxon-name-part-type="order">Coleoptera</tp:taxon-name-part></tp:taxon-name>, <tp:taxon-name><tp:taxon-name-part taxon-name-part-type="family">Hydrophilidae</tp:taxon-name-part></tp:taxon-name>, <tp:taxon-name><tp:taxon-name-part taxon-name-part-type="subfamily">Acidocerinae</tp:taxon-name-part></tp:taxon-name>)</article-title><source>Zookeys</source><day>16</day><month>12</month><year>2021</year><volume>1078</volume><fpage>57</fpage><lpage>83</lpage><pub-id pub-id-type="doi">10.3897/zookeys.1078.73458</pub-id></mixed-citation></tp:treatment-meta><tp:nomenclature><label>﻿</label><tp:taxon-name>
            <object-id xmlns:xlink="http://www.w3.org/1999/xlink" content-type="arpha" xlink:type="simple">644A4248-2EB1-555D-B5A3-58C5B83DF603</object-id>
            <tp:taxon-name-part taxon-name-part-type="genus" reg="Helochares">Helochares</tp:taxon-name-part>
            <tp:taxon-name-part taxon-name-part-type="species" reg="lentus">lentus</tp:taxon-name-part>
          </tp:taxon-name><tp:taxon-authority>Sharp, 1890</tp:taxon-authority><xref ref-type="fig" rid="F6">Figs 35</xref><xref ref-type="fig" rid="F8">, 42</xref><xref ref-type="fig" rid="F10">, 59</xref><xref ref-type="fig" rid="F10">, 60</xref><tp:nomenclature-citation-list><tp:nomenclature-citation><tp:taxon-name>
                <tp:taxon-name-part taxon-name-part-type="genus" reg="Helochares">Helochares</tp:taxon-name-part>
                <tp:taxon-name-part taxon-name-part-type="species" reg="lentus">lentus</tp:taxon-name-part>
              </tp:taxon-name><comment>Sharp, 1890: 352. Type locality: Sri Lanka (Dikoya).</comment></tp:nomenclature-citation></tp:nomenclature-citation-list></tp:nomenclature><tp:treatment-sec sec-type="material" id="SECID0ET3AG"><title>Material examined.</title><p><bold>Guangdong</bold>: 1 male, 1 spec., Xuwen, 27.ix.1985, Zhihe Huang leg.; 1 spec., Zhanjiang, Chikan, 25.ix.1985, Zhihe Huang leg.; 10 spec., Fengkai, Heishiding, 13.viii.2010, Fenglong Jia, Yue Jia, Bingjie Chen and Weilin Xu leg.; 12 spec., Fengkai, Heishiding, 4–6.x.2013, Fenglong Jia, Yue Jia, Bingjie Chen and Weilin Xu leg.; 8 spec., Fengkai, Heishiding, 20–22.ix.2014, Fenglong Jia, Renchao Lin and Yudan Tang leg.; 2 spec., Fengkai, Heishiding, 29.v.1984, Wu Wu leg.; 2 spec., Fengkai, Heishiding, 10.iv.1985, Zhihe Huang leg.; 2 males, Guangzhou, Conghua, Liuxihe, Xitou village, 23.7125N 113.8697E, 398.6 m, 28.ix.2021, Zhuoyin Jiang and Zuqi Mai leg.; 4 spec., Shenzhen, Futian mangrove salt-water fish pond, 30.v.2015–1.vi.2015, Fenglong Jia and Renchao Lin leg. <bold>Guangxi</bold>: 6 spec., Fangcheng, Fulong, 24.v.1999, Xin Ke leg.; 3 spec., Napo, Nonghua, 750 m, 18.viii.1998, Fusheng Huang leg.; 1 spec., Jinxiu, Luoxiang, 200 m, 15.V.1999, Xuezhong Zhang leg. <bold>Hong Kong</bold>: 21 spec., Qingkuai pond, 29.x.2013. Y.M. Lee and Eric and Rex Ch Shih and Alex Lee leg.; 32 spec., Rongshuao, 10 m, 11.vi.2014, Fenglong Jia and Weicai Xie and Jiahuang Chen leg.; 2 spec., Nanyong (before the dam), 21 m, Fenglong Jia and Weicai Xie and Alex leg.; 2 spec., Shaluodong, 185 m, 28.x.2013, Fenglong Jia and Weicai Xie and Alex light trap. <bold>Jiangxi</bold>: 1 spec., Jing’an County, Zaodu town, Nanshan village, 315 m, 2.viii.2015, Renchao Lin and Yudan Tang leg. <bold>Xizang</bold>: 1 male (<named-content xmlns:xlink="http://www.w3.org/1999/xlink" content-type="dwc:institutional_code" xlink:type="simple">IZCAS</named-content>), IOZ(E)2056679, Motuo County, Beibeng, near Liberation Bridge, 2016.VI.17N [N = night], 773 m, <named-content xmlns:xlink="http://www.w3.org/1999/xlink" content-type="dwc:verbatimCoordinates" xlink:type="simple"><named-content content-type="geo-json" specific-use="{&#34;type&#34;:&#34;Point&#34;,&#34;coordinates&#34;:[95.167300,29.243200]}" id="NCID0EL4AG" xlink:type="simple">29.2432°N, 95.1673°E</named-content></named-content>, Liang Hongbin leg.; 1 male, 3 spec. (<named-content xmlns:xlink="http://www.w3.org/1999/xlink" content-type="dwc:institutional_code" xlink:type="simple">IZCAS</named-content>), Motuo County, Beibeng, 2015.VIII.23N [N = night], 799 m, light trap, <named-content xmlns:xlink="http://www.w3.org/1999/xlink" content-type="dwc:verbatimCoordinates" xlink:type="simple"><named-content content-type="geo-json" specific-use="{&#34;type&#34;:&#34;Point&#34;,&#34;coordinates&#34;:[95.170000,29.343100]}" id="NCID0EY4AG" xlink:type="simple">29.3431°N, 95.1700°E</named-content></named-content>, Liang Hongbin and Huang Zhengzhong leg. <bold>Yunnan</bold>: 6 spec., Yingjiang County, Nabang town, <named-content xmlns:xlink="http://www.w3.org/1999/xlink" content-type="dwc:verbatimCoordinates" xlink:type="simple"><named-content content-type="geo-json" specific-use="{&#34;type&#34;:&#34;Point&#34;,&#34;coordinates&#34;:[97.560000,24.750000]}" id="NCID0EC5AG" xlink:type="simple">24.75°N, 97.56°E</named-content></named-content>, 239 m, Yudan Tang and Ruijuan Zhang leg.; 50 spec., Jingdong County, Taizhong town, 1395 m, 15.iv.2015, Renchao Lin and Yudan Tang leg. ; 2 spec., Pohui, 2.ix.1939, Zhelong Pu leg.; 2 spec., Lufeng village, 26.iii.1940.; 1 female, Jinping, Mengla, 370 m, 30.iv.1956, Keren Huang leg.; 1 female, Jingdong, 1170 m, 24.vi.1956, Keleirangnuofusiji leg.; 1 female, Hekou, Xiaonanxi, 200m, 7.vi.1956, Keren Huang leg.; 1 female, Cheli, Damenglong, 640 m, 29.iv.1957, Shuyong Wang leg.; 1 female, Mangshi, 1000 m, 12.v.1956, Benshou Zhou leg.; 4 spec., Mengla, 2007.viii.2, Jiahui LI leg.; 2 spec., Mengla Shangyong, 2007.viii.2, Lei Shi leg.; 1 spec., Mengla, 6–7.viii.2007, Guodong Ren, Wenjun Hou and Yaping Li leg.; 1 spec., Wangting, 2011.iv.29, Wangang Liu leg.; 2 spec., Yingjiang, 820 m, 25.v.1983, Lizhong Hua leg.; 2 spec., Huijiang, i.1940, Zhelong Pu leg. 3 males, 1 female, Xishuangbanna Botanical Garden (west area), near Wanglian Hotel, 4–11.iv.2021, Huang Baoping leg.; 1 male, 1 female, Honghe, Hani Automatic prefecture of Yi Nationality, Lvchun County, Niukong town, in Terrance, 1336 m, <named-content xmlns:xlink="http://www.w3.org/1999/xlink" content-type="dwc:verbatimCoordinates" xlink:type="simple"><named-content content-type="geo-json" specific-use="{&#34;type&#34;:&#34;Point&#34;,&#34;coordinates&#34;:[102.267500,22.987200]}" id="NCID0EK5AG" xlink:type="simple">22.9872°N, 102.2675°E</named-content></named-content>, Jiang Zuoyin, Yang Zhenming, Mai Zuqi and Huang Baoping leg.</p></tp:treatment-sec><tp:treatment-sec sec-type="distribution" id="SECID0EP5AG"><title>Distribution.</title><p>China (Fujian, Guangdong, Guangxi, Guizhou, Hong Kong, Hunan, Jiangxi, Sichuan, Taiwan, Xizang, Yunan), Bangladesh, Cambodia, India, Indonesia, Malaysia, Sri Lanka, Thailand, Vietnam. New for Fujian, Guangdong, Guizhou, Hunan, Jiangxi, Sichuan.</p></tp:treatment-sec><tp:treatment-sec sec-type="habitat" id="SECID0EU5AG"><title>Habitat.</title><p>This species occurs in mud with aquatic grass at the edge of a pool. It can occasionally be collected by light trap.</p><fig id="F11" position="float" orientation="portrait"><object-id xmlns:xlink="http://www.w3.org/1999/xlink" content-type="doi" xlink:type="simple">10.3897/zookeys.1078.73458.figures61-64</object-id><object-id xmlns:xlink="http://www.w3.org/1999/xlink" content-type="arpha" xlink:type="simple">93036705-0630-5A1C-A417-38BD921E0B11</object-id><label>Figures 61–64.</label><caption><p>Aedeagi of <italic><tp:taxon-name><tp:taxon-name-part taxon-name-part-type="genus" reg="Helochares">Helochares</tp:taxon-name-part></tp:taxon-name></italic> spp <bold>61–62</bold><italic><tp:taxon-name><tp:taxon-name-part taxon-name-part-type="genus" reg="Helochares">H.</tp:taxon-name-part><tp:taxon-name-part taxon-name-part-type="species" reg="neglectus">neglectus</tp:taxon-name-part></tp:taxon-name></italic> (Hope) <bold>61</bold> dorsal <bold>62</bold> lateral <bold>63–64</bold><italic><tp:taxon-name><tp:taxon-name-part taxon-name-part-type="genus" reg="Helochares">H.</tp:taxon-name-part><tp:taxon-name-part taxon-name-part-type="species" reg="anchoralis">anchoralis</tp:taxon-name-part></tp:taxon-name></italic> Sharp <bold>63</bold> dorsal <bold>64</bold> lateral.</p></caption><graphic xmlns:xlink="http://www.w3.org/1999/xlink" xlink:href="zookeys-1078-057-g011.jpg" position="float" orientation="portrait" xlink:type="simple" id="oo_624126.jpg"><uri content-type="original_file" xlink:type="simple">https://binary.pensoft.net/fig/624126</uri></graphic></fig></tp:treatment-sec><tp:treatment-sec><!--Section generated to contain objects referenced in tp:taxon-treatment.--><fig id="F6" position="float" orientation="portrait"><object-id xmlns:xlink="http://www.w3.org/1999/xlink" content-type="doi" xlink:type="simple">10.3897/zookeys.1078.73458.figures33-36</object-id><object-id xmlns:xlink="http://www.w3.org/1999/xlink" content-type="arpha" xlink:type="simple">D40C9798-BBF6-5D47-92AD-7830D35D16F2</object-id><label>Figures 33–36.</label><caption><p>Habitus of <italic><tp:taxon-name><tp:taxon-name-part taxon-name-part-type="genus" reg="Helochares">Helochares</tp:taxon-name-part></tp:taxon-name></italic> spp., dorsal view <bold>33</bold><italic><tp:taxon-name><tp:taxon-name-part taxon-name-part-type="genus" reg="Helochares">H.</tp:taxon-name-part><tp:taxon-name-part taxon-name-part-type="species" reg="sauteri">sauteri</tp:taxon-name-part></tp:taxon-name></italic> d’Orchymont <bold>34</bold><italic><tp:taxon-name><tp:taxon-name-part taxon-name-part-type="genus" reg="Helochares">H.</tp:taxon-name-part><tp:taxon-name-part taxon-name-part-type="species" reg="densus">densus</tp:taxon-name-part></tp:taxon-name></italic> Sharp <bold>35</bold><italic><tp:taxon-name><tp:taxon-name-part taxon-name-part-type="genus" reg="Helochares">H.</tp:taxon-name-part><tp:taxon-name-part taxon-name-part-type="species" reg="lentus">lentus</tp:taxon-name-part></tp:taxon-name></italic> Sharp <bold>36</bold><italic><tp:taxon-name><tp:taxon-name-part taxon-name-part-type="genus" reg="Helochares">H.</tp:taxon-name-part><tp:taxon-name-part taxon-name-part-type="species" reg="neglectus">neglectus</tp:taxon-name-part></tp:taxon-name></italic> (Hope).</p></caption><graphic xmlns:xlink="http://www.w3.org/1999/xlink" xlink:href="zookeys-1078-057-g006.jpg" position="float" orientation="portrait" xlink:type="simple" id="oo_624121.jpg"><uri content-type="original_file" xlink:type="simple">https://binary.pensoft.net/fig/624121</uri></graphic></fig><fig id="F8" position="float" orientation="portrait"><object-id xmlns:xlink="http://www.w3.org/1999/xlink" content-type="doi" xlink:type="simple">10.3897/zookeys.1078.73458.figures41-44</object-id><object-id xmlns:xlink="http://www.w3.org/1999/xlink" content-type="arpha" xlink:type="simple">EF013154-AF63-542B-BB9E-401D4856CB77</object-id><label>Figures 41–44.</label><caption><p>Habitus of <italic><tp:taxon-name><tp:taxon-name-part taxon-name-part-type="genus" reg="Helochares">Helochares</tp:taxon-name-part></tp:taxon-name></italic> spp <bold>41</bold><italic><tp:taxon-name><tp:taxon-name-part taxon-name-part-type="genus" reg="Helochares">H.</tp:taxon-name-part><tp:taxon-name-part taxon-name-part-type="species" reg="sauteri">sauteri</tp:taxon-name-part></tp:taxon-name></italic> d’Orchymont (ventral) <bold>42</bold><italic><tp:taxon-name><tp:taxon-name-part taxon-name-part-type="genus" reg="Helochares">H.</tp:taxon-name-part><tp:taxon-name-part taxon-name-part-type="species" reg="lentus">lentus</tp:taxon-name-part></tp:taxon-name></italic> Sharp (ventral) <bold>43</bold><italic><tp:taxon-name><tp:taxon-name-part taxon-name-part-type="genus" reg="Helochares">H.</tp:taxon-name-part><tp:taxon-name-part taxon-name-part-type="species" reg="neglectus">neglectus</tp:taxon-name-part></tp:taxon-name></italic> (Hope) (ventral) <bold>44</bold><italic><tp:taxon-name><tp:taxon-name-part taxon-name-part-type="genus" reg="Helochares">H.</tp:taxon-name-part><tp:taxon-name-part taxon-name-part-type="species" reg="anchoralis">anchoralis</tp:taxon-name-part></tp:taxon-name></italic> Sharp (ventral).</p></caption><graphic xmlns:xlink="http://www.w3.org/1999/xlink" xlink:href="zookeys-1078-057-g008.jpg" position="float" orientation="portrait" xlink:type="simple" id="oo_624123.jpg"><uri content-type="original_file" xlink:type="simple">https://binary.pensoft.net/fig/624123</uri></graphic></fig><fig id="F10" position="float" orientation="portrait"><object-id xmlns:xlink="http://www.w3.org/1999/xlink" content-type="doi" xlink:type="simple">10.3897/zookeys.1078.73458.figures53-60</object-id><object-id xmlns:xlink="http://www.w3.org/1999/xlink" content-type="arpha" xlink:type="simple">C24479CD-5593-50EF-AE35-3710F06C6E64</object-id><label>Figures 53–60.</label><caption><p>Aedeagi of <italic><tp:taxon-name><tp:taxon-name-part taxon-name-part-type="genus" reg="Helochares">Helochares</tp:taxon-name-part></tp:taxon-name></italic> spp <bold>53–55</bold><italic><tp:taxon-name><tp:taxon-name-part taxon-name-part-type="genus" reg="Helochares">H.</tp:taxon-name-part><tp:taxon-name-part taxon-name-part-type="species" reg="sauteri">sauteri</tp:taxon-name-part></tp:taxon-name></italic> d’Orchymont <bold>53</bold> dorsal, <bold>54</bold> lateral, <bold>55</bold> ventral and data of specimen <bold>56–58</bold><italic><tp:taxon-name><tp:taxon-name-part taxon-name-part-type="genus" reg="Helochares">H.</tp:taxon-name-part><tp:taxon-name-part taxon-name-part-type="species" reg="densus">densus</tp:taxon-name-part></tp:taxon-name></italic> Sharp <bold>56</bold> dorsal <bold>57</bold> lateral <bold>58</bold> ventral and data of specimen <bold>59–60</bold><italic><tp:taxon-name><tp:taxon-name-part taxon-name-part-type="genus" reg="Helochares">H.</tp:taxon-name-part><tp:taxon-name-part taxon-name-part-type="species" reg="lentus">lentus</tp:taxon-name-part></tp:taxon-name></italic> Sharp <bold>59</bold> dorsal <bold>60</bold> lateral.</p></caption><graphic xmlns:xlink="http://www.w3.org/1999/xlink" xlink:href="zookeys-1078-057-g010.jpg" position="float" orientation="portrait" xlink:type="simple" id="oo_624125.jpg"><uri content-type="original_file" xlink:type="simple">https://binary.pensoft.net/fig/624125</uri></graphic></fig></tp:treatment-sec></tp:taxon-treatment>
