# Supplementary material for: ﻿Two new species of Helochares, with additional faunistic records from China (Coleoptera, Hydrophilidae, Acidocerinae)
Source: Zookeys. 2021 Dec 16;1078:57–83. doi: 10.3897/zookeys.1078.73458 (PMC8702532; doi:10.3897/zookeys.1078.73458)
Supplement: XML Treatment for Helochares neglectus [file zookeys.1078.73458-treatment10.xml]

<!DOCTYPE tp:taxon-treatment
  PUBLIC "-//TaxonX//DTD Taxonomic Treatment Publishing DTD v0 20100105//EN" "tax-treatment-NSO.dtd">
<tp:taxon-treatment xmlns:tp="http://www.plazi.org/taxpub"><tp:treatment-meta><kwd-group><label>Taxon classification</label><kwd>
              <named-content content-type="kingdom">Animalia</named-content>
            </kwd><kwd>
              <named-content content-type="order">Coleoptera</named-content>
            </kwd><kwd>
              <named-content content-type="family">Hydrophilidae</named-content>
            </kwd></kwd-group><mixed-citation publication-type="journal"><person-group><name><surname>Yang</surname><given-names>Zhenming</given-names></name><name><surname>Jia</surname><given-names>Fenglong</given-names></name><name><surname>Tang</surname><given-names>Yudan</given-names></name><name><surname>Jiang</surname><given-names>Lu</given-names></name></person-group><article-title>﻿Two new species of <italic><tp:taxon-name><tp:taxon-name-part taxon-name-part-type="genus" reg="Helochares">Helochares</tp:taxon-name-part></tp:taxon-name></italic>, with additional faunistic records from China (<tp:taxon-name><tp:taxon-name-part taxon-name-part-type="order">Coleoptera</tp:taxon-name-part></tp:taxon-name>, <tp:taxon-name><tp:taxon-name-part taxon-name-part-type="family">Hydrophilidae</tp:taxon-name-part></tp:taxon-name>, <tp:taxon-name><tp:taxon-name-part taxon-name-part-type="subfamily">Acidocerinae</tp:taxon-name-part></tp:taxon-name>)</article-title><source>Zookeys</source><day>16</day><month>12</month><year>2021</year><volume>1078</volume><fpage>57</fpage><lpage>83</lpage><pub-id pub-id-type="doi">10.3897/zookeys.1078.73458</pub-id></mixed-citation></tp:treatment-meta><tp:nomenclature><label>﻿</label><tp:taxon-name>
            <object-id xmlns:xlink="http://www.w3.org/1999/xlink" content-type="arpha" xlink:type="simple">85DE4841-A718-5206-9535-F53CA25412FC</object-id>
            <tp:taxon-name-part taxon-name-part-type="genus" reg="Helochares">Helochares</tp:taxon-name-part>
            <tp:taxon-name-part taxon-name-part-type="species" reg="neglectus">neglectus</tp:taxon-name-part>
          </tp:taxon-name><tp:taxon-authority>(Hope, 1854)</tp:taxon-authority><xref ref-type="fig" rid="F6">Figs 36</xref><xref ref-type="fig" rid="F8">, 43</xref><xref ref-type="fig" rid="F11">, 61</xref><xref ref-type="fig" rid="F11">, 62</xref><tp:nomenclature-citation-list><tp:nomenclature-citation><tp:taxon-name>
                <tp:taxon-name-part taxon-name-part-type="genus" reg="Hydrobius">Hydrobius</tp:taxon-name-part>
                <tp:taxon-name-part taxon-name-part-type="species" reg="neglectus">neglectus</tp:taxon-name-part>
              </tp:taxon-name><comment>Hope, 1854: 16. Type locality: Guangzhou, China.</comment></tp:nomenclature-citation><tp:nomenclature-citation><tp:taxon-name>
                <tp:taxon-name-part taxon-name-part-type="genus" reg="Helochares">Helochares</tp:taxon-name-part>
                <tp:taxon-name-part taxon-name-part-type="species" reg="crenatus">crenatus</tp:taxon-name-part>
              </tp:taxon-name><comment>(Régimbart, 1903): <xref ref-type="bibr" rid="B23">Pu 1963</xref>: 79 (misidentification, Yunnan).</comment></tp:nomenclature-citation></tp:nomenclature-citation-list></tp:nomenclature><tp:treatment-sec sec-type="material" id="SECID0ECDBG"><title>Material examined.</title><p><bold>Jiangxi</bold>: 30 spec., Jing’an County, Zaodu town, Nanshan village, 315 m, <named-content xmlns:xlink="http://www.w3.org/1999/xlink" content-type="dwc:verbatimCoordinates" xlink:type="simple"><named-content content-type="geo-json" specific-use="{&#34;type&#34;:&#34;Point&#34;,&#34;coordinates&#34;:[115.266667,29.016667]}" id="NCID0ENDBG" xlink:type="simple">29°01'N, 115°16'E</named-content></named-content>, 2.viii.2015, Renchao Lin and Yudan Tang leg.; 5 spec., Jing’an County, Zaodu town, Nanshan village, 315 m, <named-content xmlns:xlink="http://www.w3.org/1999/xlink" content-type="dwc:verbatimCoordinates" xlink:type="simple"><named-content content-type="geo-json" specific-use="{&#34;type&#34;:&#34;Point&#34;,&#34;coordinates&#34;:[115.266667,29.016667]}" id="NCID0EVDBG" xlink:type="simple">29°01'N, 115°16'E</named-content></named-content>, 2.viii.2015, Renchao Lin and Yudan Tang leg.; 32 spec., Jing’an County, Zaodu town, Nanshan village, 315 m, <named-content xmlns:xlink="http://www.w3.org/1999/xlink" content-type="dwc:verbatimCoordinates" xlink:type="simple"><named-content content-type="geo-json" specific-use="{&#34;type&#34;:&#34;Point&#34;,&#34;coordinates&#34;:[115.266667,29.016667]}" id="NCID0E4DBG" xlink:type="simple">29°01'N, 115°16'E</named-content></named-content>, 19.vii.2015, Renchao Lin and Yudan Tang leg.; 1 spec., Lushan, Poyanghu, 10.viii.1963, Zhelong Pu leg.; 1 spec., Jiujiang, 24.viii.1941, Zhelong Pu leg. <bold>Hunan</bold>: 1male, 8 spec., Jishou City, Mayang County, Lancui village, <named-content xmlns:xlink="http://www.w3.org/1999/xlink" content-type="dwc:verbatimCoordinates" xlink:type="simple"><named-content content-type="geo-json" specific-use="{&#34;type&#34;:&#34;Point&#34;,&#34;coordinates&#34;:[109.861389,27.771389]}" id="NCID0EHEBG" xlink:type="simple">27°46'17"N, 109°51'41"E</named-content></named-content>, 349 m, 15.ix.2016, Fenglong Jia and Ruijuan Zhang leg.; 3 spec., Yizhang, 8.x.1941, Zhelong Pu leg.; 2 spec., Tongdao, 19.viii.1982, Zhihe Huang leg.; 2 spec., Xianghuaihua, Yushuwan, 17.vi.1965, Zhenyao Chen leg.; 1 spec., Nanyue, 4.ix.1941, Zhelong Pu leg.; 1 spec., Chengyuan, 6.iii.1941, Zhelong Pu leg. <bold>Fujian</bold>: 1 spec., Fu’an, 20.ix.1963, Shanxiang Lin leg. <bold>Guangdong</bold>: 1 sepc., Shenzhen, Neilingding nature reserve, <named-content xmlns:xlink="http://www.w3.org/1999/xlink" content-type="dwc:verbatimCoordinates" xlink:type="simple"><named-content content-type="geo-json" specific-use="{&#34;type&#34;:&#34;Point&#34;,&#34;coordinates&#34;:[113.812778,22.412222]}" id="NCID0ETEBG" xlink:type="simple">22°24'44"N, 113°48'46"E</named-content></named-content>, 6m, 23–26.viii.2016, Fenglong Jia, Weicai Xie, Ruijuan Zhang and Shishuai Wang leg.; 27 spec., Baiyunshan, 2.xi.1964, Jincai Bao leg.; 20 spec., Guangzhou, Luhu, 2.xi.1964, Zhenyao Chen leg.; 32 spec., Lianhe, 18.x.1964, Zhenyao Chen and Jincai Bao leg.; 20 spec., Guangzhou, Xinshi, 11.x.1964, Chengmu Chen and Zhengwei Huang leg.; 10 spec., Heshan, 22–24.iv.2002, Ruizhen Wen leg.; 7 spec., Heshan, 6.vi.2006, Guilin Liu leg.; 8 spec., Dongguan, Lianhuashan, 20.vi.2002, Guilin Liu leg.; 12 spec., Lianzhou, Dadongshan, 25.ix.2008, Yun Wang leg.; 2 spec., Dinghu, 10.v.1994, Fenglong Jia leg.; 1 spec., Dinghushan, 22–23.v.1964, Ping Lin and Yaoquan Li leg.; 1 spec., Xuwen, 27.ix.1985, Zhihe Huang leg.; 1 spec., Henan, Kangle, 30.vi.1964 &amp; 13.vii.1964, Qiuquan Li, Jiuru Zhang, Shitian Li and Shunbang Liu leg.; 6 spec., Henan, Kangle, 2.vii.1965, Qiuquan Li, Jiuru Zhang, Shitian Li and Shunbang Liu leg.; 2 spec., Henan, Kangle, xii.1962, Qiuquan Li, Jiuru Zhang, Shitian Li and Shunbang Liu leg.; 1 spec., Xinhui, viii.2001, Xiaoli Tong leg.; 4 spec., Guangzhou, viii.1938, Zhelong Pu leg.; 6 spec., Guangzhou, Henan, 24.v.1957, Zhelong Pu leg.; 1 spec., Guangzhou, Xicun, 3.iv.1963, Yousheng Lai leg.; 1 spec., Sun Yat-sen University campus, 26.iv.1963, Youzheng Lai leg.; 2 spec., Sun Yat-sen University campus, vii.1985, Youzheng Lai leg.; 2 spec., Guangzhou, Shipai, 26.vi.1955, Zhaojian Liang leg.; 2 spec., Guangzhou, Chisha, 28.ix.1964, Zhenyao Chen leg.; 3 spec., Guangzhou, Shipai, 18.x.1964, Zhaojian Liang leg.; 1 spec., Guangzhou, Ruyuan, Longxi, 9.x.1964, Zhenyao Chen leg.; 1 female, Guangzhou, Shuzhugang, 3.v.1957, Zhelong Pu leg.; 1 female, Shenzhen, 12–15.viii.2006, Fenglong Jia leg.; 10 spec., Shenzhen, Futian Mangrove nature reserve, 2–4.iv.2015, Fenglong Jia, Renchao Lin, Zhenhua Liu and Kai Chen leg.; 7 spec., Shenzhen, Futian Mangrove nature reserve, 30.v-1.vi.2015, Fenglong Jia, Renchao Lin, Yudan Tang and Kai Chen leg.; 1 spec., Shenzhen, Luohu, Yinhu, 28.xi.1998, Fenglong Jia leg.; 2 spec., Lianxian, vi.1945, Zhelong Pu leg.; 1 spec., Fengkai, Heishiding, 1.vii.1987, Chen leg.; 1 female, Gaoming, Yangmei town, 23–26.iv.2006, Fenglong Jia leg.; 1 spec., Yingde, 5.viii.1962, Ping Lin leg.; 1 spec., Guangzhou, Xinzhou, 17.vi.1963, Youshen Lai leg.; 1 spec., Guangzhou, Shilangang, 9.v.1963, Youshen Lai leg. <bold>Guangxi</bold>: 98 spec., Yangshuo, 1985, Shoujian Chen leg.; 3 spec., Nanning, 19.vi.1977, Zhelong Pu leg.; 10 spec., Nanning, vi.1958, Zhihe Huang leg.; 11 spec., Shangsi, Hongqi forestry centre, 300 m, 27.v.1999, Xuezhong Zhang leg.; 5 spec., Fangcheng, Fulong, 23.v.1999. Xin Ke leg.; 3 spec., Napo, Nonghua, 750m, 18.viii.1998, Fusheng Huang and Wenzhu Li leg.; 1 spec., Napo, Beidou, 550 m, 12.iv.1998, Chunsheng Wu leg.; 3 spec., Shangsi, Hualan town, Hualan village, 204 m, in pool, 6.vii.2011, Keqing Song leg.; 1 spec., Hechi, 4.xi.1941, Zhelong Pu leg.; 4 spec., Jingxi, Bangliang, 6.viii.2010, Jianghua Huang leg. <bold>Hainan</bold>: 1 spec., Hainan, 16.XII.1957, Cuiying Li leg.; 1 spec., Xinglong, 24.xii.1957, Cuiying Li leg.; 1 spec., Yinggeling, 5.iv.2008, Yuxia Yang leg. <bold>Yunnan</bold>: 3 spec., Yingjiang, 25.v.1983, Lizhong Hua leg.; 1 spec., Jinping, Mengla, 500 m, 20.iv.1956, Keren Huang leg.; 1 spec., Pohui, 2.ix.1979, Zhelong Pu leg.; 1 male, Xishuangbanna Botanical Garden (west area), near Wanglian Hotel, 4–11.iv.2021, Huang Baoping leg.</p></tp:treatment-sec><tp:treatment-sec sec-type="distribution" id="SECID0E5EBG"><title>Distribution.</title><p>China (Fujian, Guangdong, Guangxi, Hainan, Hong Kong, Hubei, Hunan, Jiangsu, Jiangxi, Shanghai, Sichuan, Yunnan, Zhejiang), Cambodia, Malaysia, Thailand, Vietnam. New for Hong Kong.</p></tp:treatment-sec><tp:treatment-sec sec-type="habitat" id="SECID0EDFBG"><title>Habitat.</title><p>This species occurs in mud with aquatic grass at the edge of pool, or under root of waterside grass on the bank of slow stream. It can sometimes be collected by light trap.</p></tp:treatment-sec><tp:treatment-sec><!--Section generated to contain objects referenced in tp:taxon-treatment.--><fig id="F6" position="float" orientation="portrait"><object-id xmlns:xlink="http://www.w3.org/1999/xlink" content-type="doi" xlink:type="simple">10.3897/zookeys.1078.73458.figures33-36</object-id><object-id xmlns:xlink="http://www.w3.org/1999/xlink" content-type="arpha" xlink:type="simple">D40C9798-BBF6-5D47-92AD-7830D35D16F2</object-id><label>Figures 33–36.</label><caption><p>Habitus of <italic><tp:taxon-name><tp:taxon-name-part taxon-name-part-type="genus" reg="Helochares">Helochares</tp:taxon-name-part></tp:taxon-name></italic> spp., dorsal view <bold>33</bold><italic><tp:taxon-name><tp:taxon-name-part taxon-name-part-type="genus" reg="Helochares">H.</tp:taxon-name-part><tp:taxon-name-part taxon-name-part-type="species" reg="sauteri">sauteri</tp:taxon-name-part></tp:taxon-name></italic> d’Orchymont <bold>34</bold><italic><tp:taxon-name><tp:taxon-name-part taxon-name-part-type="genus" reg="Helochares">H.</tp:taxon-name-part><tp:taxon-name-part taxon-name-part-type="species" reg="densus">densus</tp:taxon-name-part></tp:taxon-name></italic> Sharp <bold>35</bold><italic><tp:taxon-name><tp:taxon-name-part taxon-name-part-type="genus" reg="Helochares">H.</tp:taxon-name-part><tp:taxon-name-part taxon-name-part-type="species" reg="lentus">lentus</tp:taxon-name-part></tp:taxon-name></italic> Sharp <bold>36</bold><italic><tp:taxon-name><tp:taxon-name-part taxon-name-part-type="genus" reg="Helochares">H.</tp:taxon-name-part><tp:taxon-name-part taxon-name-part-type="species" reg="neglectus">neglectus</tp:taxon-name-part></tp:taxon-name></italic> (Hope).</p></caption><graphic xmlns:xlink="http://www.w3.org/1999/xlink" xlink:href="zookeys-1078-057-g006.jpg" position="float" orientation="portrait" xlink:type="simple" id="oo_624121.jpg"><uri content-type="original_file" xlink:type="simple">https://binary.pensoft.net/fig/624121</uri></graphic></fig><fig id="F8" position="float" orientation="portrait"><object-id xmlns:xlink="http://www.w3.org/1999/xlink" content-type="doi" xlink:type="simple">10.3897/zookeys.1078.73458.figures41-44</object-id><object-id xmlns:xlink="http://www.w3.org/1999/xlink" content-type="arpha" xlink:type="simple">EF013154-AF63-542B-BB9E-401D4856CB77</object-id><label>Figures 41–44.</label><caption><p>Habitus of <italic><tp:taxon-name><tp:taxon-name-part taxon-name-part-type="genus" reg="Helochares">Helochares</tp:taxon-name-part></tp:taxon-name></italic> spp <bold>41</bold><italic><tp:taxon-name><tp:taxon-name-part taxon-name-part-type="genus" reg="Helochares">H.</tp:taxon-name-part><tp:taxon-name-part taxon-name-part-type="species" reg="sauteri">sauteri</tp:taxon-name-part></tp:taxon-name></italic> d’Orchymont (ventral) <bold>42</bold><italic><tp:taxon-name><tp:taxon-name-part taxon-name-part-type="genus" reg="Helochares">H.</tp:taxon-name-part><tp:taxon-name-part taxon-name-part-type="species" reg="lentus">lentus</tp:taxon-name-part></tp:taxon-name></italic> Sharp (ventral) <bold>43</bold><italic><tp:taxon-name><tp:taxon-name-part taxon-name-part-type="genus" reg="Helochares">H.</tp:taxon-name-part><tp:taxon-name-part taxon-name-part-type="species" reg="neglectus">neglectus</tp:taxon-name-part></tp:taxon-name></italic> (Hope) (ventral) <bold>44</bold><italic><tp:taxon-name><tp:taxon-name-part taxon-name-part-type="genus" reg="Helochares">H.</tp:taxon-name-part><tp:taxon-name-part taxon-name-part-type="species" reg="anchoralis">anchoralis</tp:taxon-name-part></tp:taxon-name></italic> Sharp (ventral).</p></caption><graphic xmlns:xlink="http://www.w3.org/1999/xlink" xlink:href="zookeys-1078-057-g008.jpg" position="float" orientation="portrait" xlink:type="simple" id="oo_624123.jpg"><uri content-type="original_file" xlink:type="simple">https://binary.pensoft.net/fig/624123</uri></graphic></fig><fig id="F11" position="float" orientation="portrait"><object-id xmlns:xlink="http://www.w3.org/1999/xlink" content-type="doi" xlink:type="simple">10.3897/zookeys.1078.73458.figures61-64</object-id><object-id xmlns:xlink="http://www.w3.org/1999/xlink" content-type="arpha" xlink:type="simple">93036705-0630-5A1C-A417-38BD921E0B11</object-id><label>Figures 61–64.</label><caption><p>Aedeagi of <italic><tp:taxon-name><tp:taxon-name-part taxon-name-part-type="genus" reg="Helochares">Helochares</tp:taxon-name-part></tp:taxon-name></italic> spp <bold>61–62</bold><italic><tp:taxon-name><tp:taxon-name-part taxon-name-part-type="genus" reg="Helochares">H.</tp:taxon-name-part><tp:taxon-name-part taxon-name-part-type="species" reg="neglectus">neglectus</tp:taxon-name-part></tp:taxon-name></italic> (Hope) <bold>61</bold> dorsal <bold>62</bold> lateral <bold>63–64</bold><italic><tp:taxon-name><tp:taxon-name-part taxon-name-part-type="genus" reg="Helochares">H.</tp:taxon-name-part><tp:taxon-name-part taxon-name-part-type="species" reg="anchoralis">anchoralis</tp:taxon-name-part></tp:taxon-name></italic> Sharp <bold>63</bold> dorsal <bold>64</bold> lateral.</p></caption><graphic xmlns:xlink="http://www.w3.org/1999/xlink" xlink:href="zookeys-1078-057-g011.jpg" position="float" orientation="portrait" xlink:type="simple" id="oo_624126.jpg"><uri content-type="original_file" xlink:type="simple">https://binary.pensoft.net/fig/624126</uri></graphic></fig></tp:treatment-sec><ref-list><ref id="B23"><mixed-citation xmlns:xlink="http://www.w3.org/1999/xlink" xlink:type="simple"><person-group><name name-style="western"><surname>Pu</surname><given-names>C-L</given-names></name></person-group> (<year>1963</year>) <article-title>Results of the zoologico-botanical expedition to southwest China, 1955–1957 (<tp:taxon-name><tp:taxon-name-part taxon-name-part-type="order">Coleoptera</tp:taxon-name-part></tp:taxon-name>, <tp:taxon-name><tp:taxon-name-part taxon-name-part-type="family">Hydrophilidae</tp:taxon-name-part></tp:taxon-name>).</article-title><source>Acta entomologica sinica</source><volume>12</volume>(<issue>1</issue>): <fpage>77</fpage>–<lpage>82</lpage>.</mixed-citation></ref></ref-list></tp:taxon-treatment>
