# Supplementary material for: ﻿Two new species of Helochares, with additional faunistic records from China (Coleoptera, Hydrophilidae, Acidocerinae)
Source: Zookeys. 2021 Dec 16;1078:57–83. doi: 10.3897/zookeys.1078.73458 (PMC8702532; doi:10.3897/zookeys.1078.73458)
Supplement: XML Treatment for Helochares anchoralis [file zookeys.1078.73458-treatment11.xml]

<!DOCTYPE tp:taxon-treatment
  PUBLIC "-//TaxonX//DTD Taxonomic Treatment Publishing DTD v0 20100105//EN" "tax-treatment-NSO.dtd">
<tp:taxon-treatment xmlns:tp="http://www.plazi.org/taxpub"><tp:treatment-meta><kwd-group><label>Taxon classification</label><kwd>
              <named-content content-type="kingdom">Animalia</named-content>
            </kwd><kwd>
              <named-content content-type="order">Coleoptera</named-content>
            </kwd><kwd>
              <named-content content-type="family">Hydrophilidae</named-content>
            </kwd></kwd-group><mixed-citation publication-type="journal"><person-group><name><surname>Yang</surname><given-names>Zhenming</given-names></name><name><surname>Jia</surname><given-names>Fenglong</given-names></name><name><surname>Tang</surname><given-names>Yudan</given-names></name><name><surname>Jiang</surname><given-names>Lu</given-names></name></person-group><article-title>﻿Two new species of <italic><tp:taxon-name><tp:taxon-name-part taxon-name-part-type="genus" reg="Helochares">Helochares</tp:taxon-name-part></tp:taxon-name></italic>, with additional faunistic records from China (<tp:taxon-name><tp:taxon-name-part taxon-name-part-type="order">Coleoptera</tp:taxon-name-part></tp:taxon-name>, <tp:taxon-name><tp:taxon-name-part taxon-name-part-type="family">Hydrophilidae</tp:taxon-name-part></tp:taxon-name>, <tp:taxon-name><tp:taxon-name-part taxon-name-part-type="subfamily">Acidocerinae</tp:taxon-name-part></tp:taxon-name>)</article-title><source>Zookeys</source><day>16</day><month>12</month><year>2021</year><volume>1078</volume><fpage>57</fpage><lpage>83</lpage><pub-id pub-id-type="doi">10.3897/zookeys.1078.73458</pub-id></mixed-citation></tp:treatment-meta><tp:nomenclature><label>﻿</label><tp:taxon-name>
            <object-id xmlns:xlink="http://www.w3.org/1999/xlink" content-type="arpha" xlink:type="simple">7A69DAC7-556E-5923-AB65-4B7CF15ACB20</object-id>
            <tp:taxon-name-part taxon-name-part-type="genus" reg="Helochares">Helochares</tp:taxon-name-part>
            <tp:taxon-name-part taxon-name-part-type="species" reg="anchoralis">anchoralis</tp:taxon-name-part>
          </tp:taxon-name><tp:taxon-authority>Sharp, 1890</tp:taxon-authority><xref ref-type="fig" rid="F7">Figs 37</xref><xref ref-type="fig" rid="F8">, 44</xref><xref ref-type="fig" rid="F11">, 63</xref><xref ref-type="fig" rid="F11">, 64</xref><tp:nomenclature-citation-list><tp:nomenclature-citation><tp:taxon-name>
                <tp:taxon-name-part taxon-name-part-type="genus" reg="Helochares">Helochares</tp:taxon-name-part>
                <tp:taxon-name-part taxon-name-part-type="species" reg="anchoralis">anchoralis</tp:taxon-name-part>
              </tp:taxon-name><comment>Sharp, 1890: 352. - Sri Lanka [Colombo].</comment></tp:nomenclature-citation></tp:nomenclature-citation-list></tp:nomenclature><tp:treatment-sec sec-type="material" id="SECID0EKHBG"><title>Material examined.</title><p><bold>Jiangxi</bold>: 1 female, Nanchang. <bold>Guangdong</bold>: 3 spec., Henan, 24.v.1957, Zhelong Pu leg.; 1 spec., Henan, Fenghuang, 25.xi.1957; 2 spec., Guangzhou, Lianxian, vi.1945, Zhelong Pu leg.; 2 spec., Dinghu, 10.v.1994, Fenglong Jia leg.; 2 sepc., Sun Yat-sen University campus, 15.iv.1958.; 1 spec., Guangzhou, viii.1938, Zhelong Pu leg.; 1 spec., Shaoguan, Yingde, 4.viii.1962, Ping Lin leg.; 1 spec., Shenzhen, Neilingding, 3.vii.1998, Haidong Chen leg.; 1 female, Shenzhen, Paiyashan, 17.v.2012, Fenglong Jia and Junlei Liao leg.; 1 spec., Zhuhai, Hengqin Island, 10.vii.2006, Fenglong Jia leg. <bold>Guangxi</bold>: 10 spec., Yangshuo, 1985, Shoujian Chen leg.; 7 spec., Guangxi, Nanning, 19.vi.1977, Zhihe Huang leg.; 2 spec., Nanning, vi.1958, Zhelong Pu leg. <bold>Hainan</bold>: 3 spec., Sanya, 24.xii.1963, Tongxu Peng leg.; 1 male, Lingshui, Diaoluoshan, 29.xii.1963, Zhenda Lin leg.; 1 female, Hainan, 19.XII.1963, Tongxu Peng leg. <bold>Chongqing</bold> : 1 spec., Chongqing, 8.iii.1942, Xiangzhi Chen leg. <bold>Yunnan</bold>: 3 spec., Jingdong, 1200m, 9.v.1957, A. Mengqiaciji leg.; 4 spec., Xiaomengyang, 850m, 4.v.1957, Qiuzhen Liang leg.; 1 female, Cheli, 500m, 7.iv.1955, Keleirangnuofusiji leg.; 1 female, Pohui, 2.ix.1939, Zhelong Pu leg.; 1 female, Jinping, Mengla, 370m, 22.iv.1956, Keren Huang leg.; 1 female, Hekou, 8.vii.1977, Zhihe Huang leg.</p></tp:treatment-sec><tp:treatment-sec sec-type="distribution" id="SECID0E3HBG"><title>Distribution.</title><p>China (Chongqing, Fujian, Guangdong, Guangxi, Hainan, Hubei, Jiangxi, Sichuan, Taiwan, Yunnan), Bangladesh, Cambodia, India, Indonesia, Laos, Philippines, Sri Lanka, Thailand, Japan. New for Chongqing, Jiangxi and Guangxi.</p></tp:treatment-sec><tp:treatment-sec sec-type="habitat" id="SECID0EBIBG"><title>Habitat.</title><p>This species occurs in mud with aquatic grass at the edge of pool. It can occasionally be collected by light trap.</p></tp:treatment-sec><tp:treatment-sec><!--Section generated to contain objects referenced in tp:taxon-treatment.--><fig id="F7" position="float" orientation="portrait"><object-id xmlns:xlink="http://www.w3.org/1999/xlink" content-type="doi" xlink:type="simple">10.3897/zookeys.1078.73458.figures37-40</object-id><object-id xmlns:xlink="http://www.w3.org/1999/xlink" content-type="arpha" xlink:type="simple">DCF64700-D577-5957-97BC-A41FB36F21F8</object-id><label>Figures 37–40.</label><caption><p>Habitus of <italic><tp:taxon-name><tp:taxon-name-part taxon-name-part-type="genus" reg="Helochares">Helochares</tp:taxon-name-part></tp:taxon-name></italic> spp. <bold>37</bold><italic><tp:taxon-name><tp:taxon-name-part taxon-name-part-type="genus" reg="Helochares">H.</tp:taxon-name-part><tp:taxon-name-part taxon-name-part-type="species" reg="anchoralis">anchoralis</tp:taxon-name-part></tp:taxon-name></italic> Sharp (dorsal) <bold>38</bold><italic><tp:taxon-name><tp:taxon-name-part taxon-name-part-type="genus" reg="Helochares">H.</tp:taxon-name-part><tp:taxon-name-part taxon-name-part-type="species" reg="hainanensis">hainanensis</tp:taxon-name-part></tp:taxon-name></italic> Dong &amp; Bian (ventral) <bold>39</bold><italic><tp:taxon-name><tp:taxon-name-part taxon-name-part-type="genus" reg="Helochares">H.</tp:taxon-name-part><tp:taxon-name-part taxon-name-part-type="species" reg="negatus">negatus</tp:taxon-name-part></tp:taxon-name></italic> Hebauer (ventral) <bold>40</bold><italic><tp:taxon-name><tp:taxon-name-part taxon-name-part-type="genus" reg="Helochares">H.</tp:taxon-name-part><tp:taxon-name-part taxon-name-part-type="species" reg="minusculus">minusculus</tp:taxon-name-part></tp:taxon-name></italic> d'Orchymont, (ventral).</p></caption><graphic xmlns:xlink="http://www.w3.org/1999/xlink" xlink:href="zookeys-1078-057-g007.jpg" position="float" orientation="portrait" xlink:type="simple" id="oo_624122.jpg"><uri content-type="original_file" xlink:type="simple">https://binary.pensoft.net/fig/624122</uri></graphic></fig><fig id="F8" position="float" orientation="portrait"><object-id xmlns:xlink="http://www.w3.org/1999/xlink" content-type="doi" xlink:type="simple">10.3897/zookeys.1078.73458.figures41-44</object-id><object-id xmlns:xlink="http://www.w3.org/1999/xlink" content-type="arpha" xlink:type="simple">EF013154-AF63-542B-BB9E-401D4856CB77</object-id><label>Figures 41–44.</label><caption><p>Habitus of <italic><tp:taxon-name><tp:taxon-name-part taxon-name-part-type="genus" reg="Helochares">Helochares</tp:taxon-name-part></tp:taxon-name></italic> spp <bold>41</bold><italic><tp:taxon-name><tp:taxon-name-part taxon-name-part-type="genus" reg="Helochares">H.</tp:taxon-name-part><tp:taxon-name-part taxon-name-part-type="species" reg="sauteri">sauteri</tp:taxon-name-part></tp:taxon-name></italic> d’Orchymont (ventral) <bold>42</bold><italic><tp:taxon-name><tp:taxon-name-part taxon-name-part-type="genus" reg="Helochares">H.</tp:taxon-name-part><tp:taxon-name-part taxon-name-part-type="species" reg="lentus">lentus</tp:taxon-name-part></tp:taxon-name></italic> Sharp (ventral) <bold>43</bold><italic><tp:taxon-name><tp:taxon-name-part taxon-name-part-type="genus" reg="Helochares">H.</tp:taxon-name-part><tp:taxon-name-part taxon-name-part-type="species" reg="neglectus">neglectus</tp:taxon-name-part></tp:taxon-name></italic> (Hope) (ventral) <bold>44</bold><italic><tp:taxon-name><tp:taxon-name-part taxon-name-part-type="genus" reg="Helochares">H.</tp:taxon-name-part><tp:taxon-name-part taxon-name-part-type="species" reg="anchoralis">anchoralis</tp:taxon-name-part></tp:taxon-name></italic> Sharp (ventral).</p></caption><graphic xmlns:xlink="http://www.w3.org/1999/xlink" xlink:href="zookeys-1078-057-g008.jpg" position="float" orientation="portrait" xlink:type="simple" id="oo_624123.jpg"><uri content-type="original_file" xlink:type="simple">https://binary.pensoft.net/fig/624123</uri></graphic></fig><fig id="F11" position="float" orientation="portrait"><object-id xmlns:xlink="http://www.w3.org/1999/xlink" content-type="doi" xlink:type="simple">10.3897/zookeys.1078.73458.figures61-64</object-id><object-id xmlns:xlink="http://www.w3.org/1999/xlink" content-type="arpha" xlink:type="simple">93036705-0630-5A1C-A417-38BD921E0B11</object-id><label>Figures 61–64.</label><caption><p>Aedeagi of <italic><tp:taxon-name><tp:taxon-name-part taxon-name-part-type="genus" reg="Helochares">Helochares</tp:taxon-name-part></tp:taxon-name></italic> spp <bold>61–62</bold><italic><tp:taxon-name><tp:taxon-name-part taxon-name-part-type="genus" reg="Helochares">H.</tp:taxon-name-part><tp:taxon-name-part taxon-name-part-type="species" reg="neglectus">neglectus</tp:taxon-name-part></tp:taxon-name></italic> (Hope) <bold>61</bold> dorsal <bold>62</bold> lateral <bold>63–64</bold><italic><tp:taxon-name><tp:taxon-name-part taxon-name-part-type="genus" reg="Helochares">H.</tp:taxon-name-part><tp:taxon-name-part taxon-name-part-type="species" reg="anchoralis">anchoralis</tp:taxon-name-part></tp:taxon-name></italic> Sharp <bold>63</bold> dorsal <bold>64</bold> lateral.</p></caption><graphic xmlns:xlink="http://www.w3.org/1999/xlink" xlink:href="zookeys-1078-057-g011.jpg" position="float" orientation="portrait" xlink:type="simple" id="oo_624126.jpg"><uri content-type="original_file" xlink:type="simple">https://binary.pensoft.net/fig/624126</uri></graphic></fig></tp:treatment-sec></tp:taxon-treatment>
